# Supplementary material for: Bis[2-(amino­meth­yl)pyridine-κ2 N,N′]bis­(thio­cyanato-κN)copper(II)
Source: Acta Crystallogr Sect E Struct Rep Online. 2009 Apr 18;65(Pt 5):m525. doi: 10.1107/S1600536809013427 (PMC2977581; doi:10.1107/S1600536809013427)
Supplement: Supplementary file 2 [file e-65-0m525-Isup2.hkl]

# 
# h,k,l, Fc-squared, Fo-squared, sigma(Fo-squared) and status flag 
# 
data_I
_shelx_title ' nk008a in P2(1)/c' 
_shelx_refln_list_code          4 
_shelx_F_calc_maximum      139.72 
_exptl_crystal_F_000       406.00 
_reflns_d_resolution_high  0.7403 
 
loop_ 
 _symmetry_equiv_pos_as_xyz 
 'x, y, z' 
 '-x, y+1/2, -z+1/2' 
 '-x, -y, -z' 
 'x, -y-1/2, z-1/2' 
 
_cell_length_a     9.1023 
_cell_length_b     9.1740 
_cell_length_c     9.6895 
_cell_angle_alpha  90.000 
_cell_angle_beta   91.872 
_cell_angle_gamma  90.000 
 
_shelx_F_squared_multiplier     1.000 
 
loop_ 
 _refln_index_h 
 _refln_index_k 
 _refln_index_l 
 _refln_F_squared_calc 
 _refln_F_squared_meas 
 _refln_F_squared_sigma 
 _refln_observed_status 
   1   0   0     3336.48     3361.03     89.32 o 
   2   0   0       63.61       78.55      1.77 o 
   3   0   0       72.43       50.42      1.52 o 
   4   0   0     9057.73     8709.30    119.46 o 
   5   0   0      773.52      832.23     13.28 o 
   6   0   0      209.15      244.67      6.01 o 
   7   0   0     1405.33     1296.08     20.37 o 
   8   0   0      870.57      878.53     31.67 o 
   9   0   0        4.27        7.85      5.51 o 
  10   0   0      300.57      267.47     13.34 o 
  11   0   0      572.42      597.00     20.96 o 
  12   0   0      969.82     1017.16     31.45 o 
   1   1   0      134.96      117.62      1.89 o 
   2   1   0      755.01      840.05      8.68 o 
   3   1   0       30.34       37.35      1.30 o 
   4   1   0      505.55      547.96      5.99 o 
   5   1   0       58.49       83.81      2.09 o 
   6   1   0       70.57       74.72      2.28 o 
   7   1   0      180.05      185.10      5.98 o 
   8   1   0        2.55       -0.06      3.70 o 
   9   1   0      198.44      196.61      5.96 o 
  10   1   0        0.16       -2.05      4.66 o 
  11   1   0       54.72       41.38      7.85 o 
  12   1   0        1.95        1.11      9.14 o 
   0   2   0     6280.80     5988.66     95.72 o 
   1   2   0      788.23      747.03      9.14 o 
   2   2   0        5.01       11.48      1.19 o 
   3   2   0     4392.37     4315.31     42.04 o 
   4   2   0     8243.67     8111.29     79.10 o 
   5   2   0     1302.27     1306.47     15.02 o 
   6   2   0       66.20       69.78      2.82 o 
   7   2   0     1094.83     1139.84     15.31 o 
   8   2   0     1341.16     1385.21     16.93 o 
   9   2   0      550.19      561.18     11.19 o 
  10   2   0      106.18       96.24      5.93 o 
  11   2   0      265.80      276.94     10.31 o 
  12   2   0      121.14      137.10     12.57 o 
   1   3   0      430.20      453.81      6.31 o 
   2   3   0     1151.76     1247.44     13.12 o 
   3   3   0     3375.05     3511.05     34.75 o 
   4   3   0      202.76      238.72      3.53 o 
   5   3   0      122.12      106.62      3.18 o 
   6   3   0       76.85       70.80      2.77 o 
   7   3   0      234.07      247.46      5.23 o 
   8   3   0      309.16      310.31      7.86 o 
   9   3   0      407.82      410.43     15.93 o 
  10   3   0        0.07       -1.03      5.73 o 
  11   3   0       36.27       27.85      8.14 o 
   0   4   0     3795.45     3660.53     51.72 o 
   1   4   0     1969.15     1957.21     21.76 o 
   2   4   0      712.69      691.25      9.35 o 
   3   4   0     1230.85     1191.76     13.03 o 
   4   4   0      591.03      527.09      7.61 o 
   5   4   0     1929.34     1990.02     19.34 o 
   6   4   0      277.39      281.44      5.26 o 
   7   4   0     1043.81     1035.61     15.74 o 
   8   4   0      190.64      174.28      7.90 o 
   9   4   0      959.14      950.78     16.46 o 
  10   4   0      486.30      479.44     17.57 o 
  11   4   0      316.74      295.96     12.00 o 
   1   5   0      815.46      816.24     10.27 o 
   2   5   0       29.07       32.34      2.35 o 
   3   5   0      675.70      671.21      8.91 o 
   4   5   0     1090.49     1197.26     14.52 o 
   5   5   0     1016.38     1069.81     12.39 o 
   6   5   0      323.90      312.32      6.15 o 
   7   5   0      534.16      520.49     10.81 o 
   8   5   0       47.16       45.87      5.43 o 
   9   5   0      263.98      268.90     10.22 o 
  10   5   0      235.97      236.33     12.11 o 
  11   5   0       20.81       12.01      9.14 o 
   0   6   0      955.41     1026.36     14.45 o 
   1   6   0      141.17      119.98      3.47 o 
   2   6   0     1286.65     1206.44     15.96 o 
   3   6   0      536.76      528.20      7.44 o 
   4   6   0      446.87      421.97      6.97 o 
   5   6   0     1181.85     1211.51     14.05 o 
   6   6   0     1873.57     1921.38     22.80 o 
   7   6   0     1482.77     1470.73     26.18 o 
   8   6   0      168.33      173.35     11.00 o 
   9   6   0      171.73      198.50      8.71 o 
  10   6   0      481.46      444.51     29.87 o 
   1   7   0       12.53        7.54      2.19 o 
   2   7   0       30.12       34.18      3.22 o 
   3   7   0      144.35      139.98      6.24 o 
   4   7   0      306.06      315.88      6.54 o 
   5   7   0        4.44        5.63      3.54 o 
   6   7   0       46.67       48.94      5.15 o 
   7   7   0        0.21       -3.95      5.22 o 
   8   7   0       99.48      113.73      7.71 o 
   9   7   0      286.59      286.97     10.60 o 
  10   7   0      115.00      134.03     10.87 o 
   0   8   0       47.65       53.53      4.91 o 
   1   8   0      556.37      560.83     11.12 o 
   2   8   0     2588.41     2601.34     29.42 o 
   3   8   0      928.97      927.34     12.70 o 
   4   8   0      199.29      194.68      5.49 o 
   5   8   0        4.66        4.82      3.90 o 
   6   8   0      746.57      761.82     14.70 o 
   7   8   0       85.31       92.45      5.95 o 
   8   8   0       95.41       99.17      8.93 o 
   9   8   0      128.10      130.37     10.18 o 
   1   9   0       20.93       23.06      3.98 o 
   2   9   0       19.84       17.04      3.92 o 
   3   9   0      155.91      148.23      5.54 o 
   4   9   0       51.03       60.34      5.24 o 
   5   9   0        3.61        3.69      4.99 o 
   6   9   0       37.81       37.96      5.60 o 
   7   9   0        5.71        2.11      5.76 o 
   8   9   0        0.87       -2.66      8.76 o 
   0  10   0       62.41       70.04      6.75 o 
   1  10   0      403.48      398.91      8.52 o 
   2  10   0      966.26      990.30     21.38 o 
   3  10   0      297.89      290.59      7.81 o 
   4  10   0        6.47        5.43      5.30 o 
   5  10   0      458.01      494.83     12.45 o 
   6  10   0      416.42      445.75     14.28 o 
   7  10   0      231.59      230.24     12.07 o 
   1  11   0      178.58      177.86      7.14 o 
   2  11   0        9.58        7.42      5.85 o 
   3  11   0       12.05       12.93      5.69 o 
   4  11   0       66.95       65.26      7.07 o 
   5  11   0       61.08       53.31      9.35 o 
   0  12   0       27.78       25.65     10.05 o 
   1  12   0      325.29      329.81     17.08 o 
   2  12   0      229.65      232.28     10.37 o 
   3  12   0      331.17      341.24     10.90 o 
 -12   1   1       27.94       16.92      7.84 o 
 -11   1   1      441.76      427.91     18.01 o 
 -10   1   1     2233.50     2241.53     40.52 o 
  -9   1   1      291.77      300.61     14.52 o 
  -8   1   1       53.66       57.43      3.85 o 
  -7   1   1      731.28      735.52      9.92 o 
  -6   1   1     1341.57     1230.60     13.40 o 
  -5   1   1     1602.50     1567.55     16.31 o 
  -4   1   1       95.07       80.20      3.08 o 
  -3   1   1     1728.99     1709.35     18.19 o 
  -2   1   1     2212.40     2183.30     24.42 o 
  -1   1   1     2648.02     2637.15     25.70 o 
   0   1   1     6409.78     6011.28     55.48 o 
   1   1   1     1724.77     1753.14     15.51 o 
   2   1   1    12511.04    11877.20    126.85 o 
   3   1   1     1511.61     1482.25     13.34 o 
   4   1   1     2949.61     3134.99     27.86 o 
   5   1   1     2377.95     2284.53     21.91 o 
   6   1   1     2944.81     2963.45     30.17 o 
   7   1   1       94.68       98.52      3.28 o 
   8   1   1        4.72        3.40      2.83 o 
   9   1   1     1070.76     1054.88     13.99 o 
  10   1   1     1103.48     1079.72     18.10 o 
  11   1   1       19.24       25.79      6.81 o 
  12   1   1        4.64        0.90      9.46 o 
 -12   2   1        4.26        3.31      8.92 o 
 -11   2   1       27.40       37.32      9.28 o 
 -10   2   1       98.79       96.96      7.42 o 
  -9   2   1       15.86       14.81      5.49 o 
  -8   2   1        6.06        6.34      4.27 o 
  -7   2   1      211.39      208.29      4.70 o 
  -6   2   1       13.23       11.12      2.03 o 
  -5   2   1      742.82      790.23      9.67 o 
  -4   2   1      509.02      539.62      6.89 o 
  -3   2   1      225.29      226.24      3.22 o 
  -2   2   1       65.48       71.84      1.51 o 
  -1   2   1    15595.22    14608.14    164.23 o 
   0   2   1       18.38       29.69      1.16 o 
   1   2   1     1647.32     1757.82     18.91 o 
   2   2   1       38.18       36.41      1.24 o 
   3   2   1     1609.19     1730.00     15.61 o 
   4   2   1       21.78       17.80      1.35 o 
   5   2   1      688.40      743.76      8.03 o 
   6   2   1       29.58       34.88      2.36 o 
   7   2   1       58.23       62.00      3.75 o 
   8   2   1      558.97      531.73      9.76 o 
   9   2   1       71.31       94.43      4.76 o 
  10   2   1       71.33       68.03      5.70 o 
  11   2   1      170.98      166.76     12.16 o 
  12   2   1       35.35       56.03     11.68 o 
 -11   3   1      177.91      180.33     11.50 o 
 -10   3   1      298.18      325.21     12.27 o 
  -9   3   1      211.59      237.31      9.63 o 
  -8   3   1      378.13      387.51      8.72 o 
  -7   3   1      912.19      935.21     14.68 o 
  -6   3   1     2679.36     2698.23     29.63 o 
  -5   3   1     2602.12     2628.20     28.46 o 
  -4   3   1      210.42      221.05      3.86 o 
  -3   3   1     1205.70     1234.60     14.05 o 
  -2   3   1     1402.46     1314.59     14.72 o 
  -1   3   1     8637.65     8820.08    100.53 o 
   0   3   1      307.93      284.97      3.93 o 
   1   3   1     1922.00     1836.76     20.02 o 
   2   3   1     2279.04     2242.00     24.18 o 
   3   3   1      764.84      720.48      7.22 o 
   4   3   1      505.97      458.08      5.21 o 
   5   3   1     1411.55     1360.22     13.66 o 
   6   3   1     2454.31     2424.59     24.98 o 
   7   3   1      494.61      512.85      7.50 o 
   8   3   1      137.76      144.35      4.43 o 
   9   3   1     1696.40     1631.51     19.96 o 
  10   3   1      316.42      304.92     12.83 o 
  11   3   1      112.73      117.59      9.84 o 
 -11   4   1       55.24       56.69     10.61 o 
 -10   4   1        5.64        1.17      6.81 o 
  -9   4   1       63.98       71.94      6.65 o 
  -8   4   1      272.02      285.96     12.43 o 
  -7   4   1      682.53      706.79     11.16 o 
  -6   4   1       63.47       68.11      3.99 o 
  -5   4   1      186.17      205.57      4.22 o 
  -4   4   1        0.69        0.45      1.83 o 
  -3   4   1      496.98      454.02      5.95 o 
  -2   4   1      969.12     1078.80     13.62 o 
  -1   4   1      699.90      696.25      8.60 o 
   0   4   1      228.08      238.10      3.38 o 
   1   4   1      296.22      280.39      4.13 o 
   2   4   1      397.82      398.72      5.66 o 
   3   4   1     1589.50     1636.32     16.25 o 
   4   4   1      643.57      648.75      9.34 o 
   5   4   1     2132.16     2186.18     20.19 o 
   6   4   1        3.71        4.18      2.25 o 
   7   4   1      256.76      271.99      5.45 o 
   8   4   1      101.18       96.45      6.17 o 
   9   4   1      192.89      190.66     10.37 o 
  10   4   1       25.46       28.20      7.45 o 
  11   4   1       12.11       15.01      8.66 o 
 -11   5   1      126.29      122.27     12.72 o 
 -10   5   1      410.14      364.72     14.65 o 
  -9   5   1      348.60      382.84     10.74 o 
  -8   5   1      645.65      675.52     13.13 o 
  -7   5   1      592.10      604.41     16.03 o 
  -6   5   1       30.70       32.44      3.87 o 
  -5   5   1     2721.94     2732.36     38.62 o 
  -4   5   1     2381.01     2403.42     26.89 o 
  -3   5   1     2066.99     2090.99     22.05 o 
  -2   5   1      258.68      209.61      5.37 o 
  -1   5   1     1449.83     1441.62     16.59 o 
   0   5   1     3188.15     3186.46     30.19 o 
   1   5   1      237.32      189.09      3.55 o 
   2   5   1      807.89      763.26      9.78 o 
   3   5   1     1006.95      977.74     11.21 o 
   4   5   1      821.23      780.47      8.88 o 
   5   5   1      598.46      614.08      7.89 o 
   6   5   1      269.80      271.38      5.72 o 
   7   5   1     1092.83     1098.78     15.90 o 
   8   5   1      146.86      163.18      6.95 o 
   9   5   1      524.86      508.66     11.89 o 
  10   5   1      492.94      443.82     18.06 o 
  11   5   1      503.33      504.96     15.53 o 
 -10   6   1      157.97      164.20     12.36 o 
  -9   6   1       29.27       30.90      7.48 o 
  -8   6   1       14.00       13.19      5.54 o 
  -7   6   1      104.60       96.82      5.76 o 
  -6   6   1      760.30      736.85     13.26 o 
  -5   6   1        4.36        0.92      3.13 o 
  -4   6   1      553.18      569.08      7.86 o 
  -3   6   1      613.09      615.62      8.77 o 
  -2   6   1        0.00        3.82      2.34 o 
  -1   6   1      509.78      484.36      8.19 o 
   0   6   1      123.28      131.83      2.95 o 
   1   6   1     1111.19     1145.70     13.74 o 
   2   6   1        0.03        3.16      2.14 o 
   3   6   1      122.44      122.63      3.41 o 
   4   6   1      611.02      655.51      8.69 o 
   5   6   1      192.40      191.79      4.56 o 
   6   6   1      112.08      107.87      4.24 o 
   7   6   1       48.94       51.65      4.87 o 
   8   6   1        0.03       -1.98      5.49 o 
   9   6   1       50.87       47.97      6.97 o 
  10   6   1        0.04       -2.02      7.35 o 
 -10   7   1        6.19        2.52      9.46 o 
  -9   7   1       31.00       24.13      8.65 o 
  -8   7   1     1371.39     1408.54     26.38 o 
  -7   7   1      664.22      676.51     21.16 o 
  -6   7   1       54.11       53.16      5.12 o 
  -5   7   1      281.32      279.49      6.74 o 
  -4   7   1     2915.63     2885.74     35.43 o 
  -3   7   1      780.26      795.56     11.09 o 
  -2   7   1       70.51       60.66      3.96 o 
  -1   7   1     1361.67     1315.79     18.11 o 
   0   7   1     2170.04     2152.41     23.10 o 
   1   7   1        7.99        5.76      2.19 o 
   2   7   1       29.19       32.36      2.92 o 
   3   7   1     1455.34     1481.73     16.83 o 
   4   7   1     2464.78     2427.95     26.07 o 
   5   7   1       16.00       14.39      3.04 o 
   6   7   1      228.04      226.14      7.68 o 
   7   7   1      901.93      948.60     15.81 o 
   8   7   1     1071.97     1093.63     19.55 o 
   9   7   1       34.91       35.43      7.68 o 
  10   7   1      122.90      119.67      9.94 o 
  -9   8   1        1.86        1.03      8.73 o 
  -8   8   1        2.84        3.69      8.91 o 
  -7   8   1        4.33        6.33      7.59 o 
  -6   8   1        0.79       -2.33      5.27 o 
  -5   8   1       15.65       21.92      4.41 o 
  -4   8   1       14.68       13.06      4.00 o 
  -3   8   1        1.55        2.97      3.57 o 
  -2   8   1        7.16        7.50      3.46 o 
  -1   8   1      109.24      112.75      4.13 o 
   0   8   1      133.04      137.18      5.80 o 
   1   8   1       75.64       76.74      6.90 o 
   2   8   1       68.51       82.59      4.49 o 
   3   8   1      218.69      215.78      6.91 o 
   4   8   1        6.78        6.66      3.19 o 
   5   8   1      112.01      121.72      5.19 o 
   6   8   1       28.96       26.27      4.67 o 
   7   8   1       89.29       97.20     12.74 o 
   8   8   1       99.07      112.52      9.11 o 
   9   8   1        7.57        6.28      8.86 o 
  -8   9   1      591.72      615.24     21.91 o 
  -7   9   1      157.44      161.60      9.48 o 
  -6   9   1        2.81       -0.55      7.74 o 
  -5   9   1      208.79      226.22     17.74 o 
  -4   9   1      614.44      595.04     11.49 o 
  -3   9   1       72.24       77.96      5.34 o 
  -2   9   1        5.41        6.98      3.81 o 
  -1   9   1      802.88      802.43     14.81 o 
   0   9   1     1687.34     1694.01     20.90 o 
   1   9   1      539.79      525.71      9.25 o 
   2   9   1      371.25      382.90      7.88 o 
   3   9   1      856.24      862.79     15.58 o 
   4   9   1      547.85      578.33     12.94 o 
   5   9   1       63.12       54.57      5.15 o 
   6   9   1      167.80      170.37      7.10 o 
   7   9   1      563.92      571.18     13.48 o 
   8   9   1      212.53      223.99     11.67 o 
  -7  10   1       56.01       64.62      9.64 o 
  -6  10   1       11.54       17.77      9.53 o 
  -5  10   1       38.37       44.49      8.94 o 
  -4  10   1        0.05        0.87      5.83 o 
  -3  10   1       51.68       55.23      5.33 o 
  -2  10   1      200.15      206.52      7.29 o 
  -1  10   1       57.17       64.12      5.17 o 
   0  10   1        1.81        0.79      4.07 o 
   1  10   1      158.09      175.52      6.50 o 
   2  10   1       49.36       45.25      5.04 o 
   3  10   1       11.71        8.25      4.44 o 
   4  10   1       64.04       77.88      6.85 o 
   5  10   1        1.52        5.16      6.00 o 
   6  10   1       32.04       38.23      7.26 o 
   7  10   1        0.33       -2.29      7.41 o 
  -5  11   1      164.10      157.72     10.93 o 
  -4  11   1      281.67      287.52      9.53 o 
  -3  11   1      331.04      357.71     10.12 o 
  -2  11   1      204.28      189.78      9.95 o 
  -1  11   1      176.23      170.64      8.34 o 
   0  11   1       81.29       80.53      5.62 o 
   1  11   1      105.34      117.69      7.01 o 
   2  11   1      259.75      249.19     10.55 o 
   3  11   1      639.70      610.22     11.86 o 
   4  11   1      170.98      171.79      7.35 o 
   5  11   1      252.06      238.86     10.83 o 
  -2  12   1        0.85       -1.29      7.67 o 
  -1  12   1       10.62        4.38      7.48 o 
   0  12   1       97.09       88.60      8.36 o 
   1  12   1      130.03      109.99      8.68 o 
   2  12   1       80.22       93.06      8.82 o 
 -12   0   2      538.49      543.00     21.89 o 
 -11   0   2      440.39      391.34     17.18 o 
 -10   0   2      276.56      285.28     13.78 o 
  -9   0   2     1035.67     1045.76     48.99 o 
  -8   0   2     2467.36     2447.92     41.84 o 
  -7   0   2      431.31      412.94     11.60 o 
  -6   0   2       36.82       30.89      2.93 o 
  -5   0   2     5073.89     4974.27     61.79 o 
  -4   0   2     2039.47     1858.65     32.83 o 
  -3   0   2     1140.69     1381.67     21.18 o 
  -2   0   2     5395.03     5704.27     88.24 o 
  -1   0   2     7855.21     7753.69    124.36 o 
   0   0   2    13951.43    12845.20    379.31 o 
   1   0   2      922.08      936.63     12.18 o 
   2   0   2     2041.68     2103.78     29.79 o 
   3   0   2     8987.31     8821.13    121.66 o 
   4   0   2     5733.00     5739.22     79.97 o 
   5   0   2      193.99      185.96      4.99 o 
   6   0   2      862.24      880.35     15.24 o 
   7   0   2     3049.42     3058.78     44.72 o 
   8   0   2     1102.35     1146.48     19.51 o 
   9   0   2        3.60        4.23      6.06 o 
  10   0   2       19.11       17.49      7.24 o 
  11   0   2      360.17      356.85     14.31 o 
  12   0   2      328.77      315.60     19.08 o 
 -12   1   2        2.25       -2.07     10.16 o 
 -11   1   2      200.89      220.96     11.27 o 
 -10   1   2        5.51        7.20      5.99 o 
  -9   1   2      133.91      129.33      7.03 o 
  -8   1   2        0.61       -2.11      3.49 o 
  -7   1   2       15.12       12.79      2.61 o 
  -6   1   2       13.67       21.11      2.15 o 
  -5   1   2      241.77      266.77      7.50 o 
  -4   1   2       12.77       13.95      1.47 o 
  -3   1   2       25.87       18.99      1.49 o 
  -2   1   2     6378.17     6814.82     82.62 o 
  -1   1   2       81.00       70.47      1.91 o 
   0   1   2        1.10       -0.68      0.68 o 
   1   1   2      708.50      661.73      9.12 o 
   2   1   2        0.34       -0.20      0.92 o 
   3   1   2      139.74      156.59      2.93 o 
   4   1   2      440.62      488.54      6.06 o 
   5   1   2       46.39       52.89      2.21 o 
   6   1   2        3.96        3.34      2.24 o 
   7   1   2       22.25       26.50      2.93 o 
   8   1   2       39.70       29.88      3.47 o 
   9   1   2       10.24       12.32      4.29 o 
  10   1   2      164.03      161.05      9.31 o 
  11   1   2        1.28        1.25      6.93 o 
  12   1   2       29.58       34.35     10.01 o 
 -12   2   2      340.58      358.04     18.54 o 
 -11   2   2      260.40      266.81     12.61 o 
 -10   2   2       49.61       52.28      8.94 o 
  -9   2   2      535.22      538.01     11.21 o 
  -8   2   2     1708.10     1708.09     23.89 o 
  -7   2   2       13.94       11.95      3.02 o 
  -6   2   2      881.02      914.77     11.29 o 
  -5   2   2     3620.65     3648.18     38.47 o 
  -4   2   2     4234.67     4114.54     42.75 o 
  -3   2   2      363.49      305.66      6.60 o 
  -2   2   2      650.22      670.26      7.91 o 
  -1   2   2    19520.70    17529.93    159.45 o 
   0   2   2      452.76      439.59      4.89 o 
   1   2   2      176.95      229.05      4.20 o 
   2   2   2      153.27      226.13      2.99 o 
   3   2   2     5163.27     5011.85     41.51 o 
   4   2   2     5657.02     5754.64     47.69 o 
   5   2   2      540.83      525.04      5.93 o 
   6   2   2     1222.89     1197.73     12.55 o 
   7   2   2      546.18      565.79      9.39 o 
   8   2   2     1402.77     1450.28     17.95 o 
   9   2   2      720.91      693.25     12.81 o 
  10   2   2      349.21      374.67      9.15 o 
  11   2   2      402.94      381.51     14.98 o 
 -11   3   2      315.54      367.55     14.57 o 
 -10   3   2      164.14      159.02      9.46 o 
  -9   3   2      187.80      192.45      9.43 o 
  -8   3   2        0.71        4.03      4.71 o 
  -7   3   2      221.94      197.07      5.97 o 
  -6   3   2     1005.66      998.40     13.38 o 
  -5   3   2     1930.02     1942.10     21.30 o 
  -4   3   2       23.45       21.13      1.89 o 
  -3   3   2      427.68      453.19      6.12 o 
  -2   3   2       27.97       41.67      1.54 o 
  -1   3   2      248.19      308.90      5.33 o 
   0   3   2     1126.92     1196.22     12.01 o 
   1   3   2     1405.57     1491.96     18.24 o 
   2   3   2      592.69      634.53      7.87 o 
   3   3   2      760.76      921.60      8.53 o 
   4   3   2       58.47       48.46      1.77 o 
   5   3   2        1.78        3.17      1.58 o 
   6   3   2     1397.12     1405.89     14.53 o 
   7   3   2       79.09       63.66      3.08 o 
   8   3   2      236.83      240.45      5.92 o 
   9   3   2        0.63       -0.25      4.17 o 
  10   3   2      148.20      143.34     12.62 o 
  11   3   2       25.51       18.80      8.62 o 
 -11   4   2       68.64       67.38     10.87 o 
 -10   4   2      386.64      395.78     12.12 o 
  -9   4   2      428.05      448.96     14.57 o 
  -8   4   2      851.21      819.05     18.57 o 
  -7   4   2       33.90       42.82      4.15 o 
  -6   4   2      843.70      860.12     13.53 o 
  -5   4   2     1804.28     1754.91     21.54 o 
  -4   4   2     1164.73     1194.58     14.09 o 
  -3   4   2      567.69      523.15      6.51 o 
  -2   4   2     1867.31     1847.27     19.34 o 
  -1   4   2     4494.53     4546.32     48.33 o 
   0   4   2     1542.59     1497.68     15.65 o 
   1   4   2     2351.19     2395.05     24.69 o 
   2   4   2     4001.84     4069.64     40.90 o 
   3   4   2     1617.72     1551.66     14.62 o 
   4   4   2      723.52      654.57      6.79 o 
   5   4   2      714.57      699.53      7.37 o 
   6   4   2      664.54      670.03      9.55 o 
   7   4   2       68.95       77.85      4.19 o 
   8   4   2      196.27      189.62      6.46 o 
   9   4   2      742.38      696.47     14.07 o 
  10   4   2      230.16      237.52     19.55 o 
  11   4   2      171.86      129.61     12.32 o 
 -11   5   2       75.54       75.02     11.77 o 
 -10   5   2       26.96       29.55      7.80 o 
  -9   5   2      367.61      398.49     15.44 o 
  -8   5   2       63.11       68.60      5.84 o 
  -7   5   2      626.82      632.14     11.83 o 
  -6   5   2       75.29       77.55      5.47 o 
  -5   5   2     1312.73     1302.28     18.95 o 
  -4   5   2       96.78      101.34      6.46 o 
  -3   5   2       58.93       63.57      2.76 o 
  -2   5   2       14.00        3.62      2.02 o 
  -1   5   2     1447.98     1466.27     15.83 o 
   0   5   2      184.92      177.62      3.67 o 
   1   5   2       14.25       13.29      1.86 o 
   2   5   2      676.29      704.52      9.03 o 
   3   5   2       85.14       84.02      3.99 o 
   4   5   2     1250.19     1263.03     14.31 o 
   5   5   2      219.94      217.65      6.75 o 
   6   5   2      144.52      146.66      4.45 o 
   7   5   2      127.55      125.37      4.96 o 
   8   5   2      629.96      596.46     16.07 o 
   9   5   2       31.68       36.63      6.39 o 
  10   5   2      135.60      136.67      8.75 o 
  11   5   2       74.10       67.55     12.37 o 
 -10   6   2      117.49      131.36     12.15 o 
  -9   6   2        4.15       10.73      7.25 o 
  -8   6   2       71.97       89.55      6.61 o 
  -7   6   2      717.36      694.65     18.48 o 
  -6   6   2      945.31     1028.15     16.56 o 
  -5   6   2      831.93      823.03     12.37 o 
  -4   6   2      731.49      751.94     11.25 o 
  -3   6   2     2303.40     2250.87     25.61 o 
  -2   6   2     1668.88     1632.40     22.47 o 
  -1   6   2     1098.26     1107.84     14.16 o 
   0   6   2      776.06      776.36      9.31 o 
   1   6   2     1732.65     1713.10     19.80 o 
   2   6   2      944.46      930.54     11.21 o 
   3   6   2        7.35        7.45      2.21 o 
   4   6   2       44.00       52.71      2.92 o 
   5   6   2      746.97      770.71     10.28 o 
   6   6   2     1081.90     1051.48     14.26 o 
   7   6   2      265.47      265.90      6.41 o 
   8   6   2      305.81      302.11     10.97 o 
   9   6   2      569.99      604.13     13.79 o 
  10   6   2      266.49      271.41     11.05 o 
 -10   7   2        0.44       -0.07     11.08 o 
  -9   7   2      213.44      208.36     11.04 o 
  -8   7   2        0.89        0.79      6.86 o 
  -7   7   2        4.94        5.89      5.33 o 
  -6   7   2       14.94       11.85      4.33 o 
  -5   7   2       64.22       65.83      4.38 o 
  -4   7   2      170.03      163.37      5.21 o 
  -3   7   2       48.59       45.89      3.93 o 
  -2   7   2       78.65       83.21      3.69 o 
  -1   7   2       12.30       10.31      2.50 o 
   0   7   2        3.31        2.10      2.43 o 
   1   7   2        2.64        1.00      2.36 o 
   2   7   2       87.57       91.01      3.77 o 
   3   7   2       11.48        9.92      2.66 o 
   4   7   2        0.37        0.19      2.61 o 
   5   7   2      181.84      194.62      5.44 o 
   6   7   2       46.60       45.66      4.38 o 
   7   7   2        1.19       -2.83      4.79 o 
   8   7   2      248.91      266.24     13.69 o 
   9   7   2       55.28       35.64      8.38 o 
  -9   8   2      175.68      176.23     12.83 o 
  -8   8   2      166.42      164.96     14.27 o 
  -7   8   2      520.29      547.30     27.97 o 
  -6   8   2      596.58      706.33     18.35 o 
  -5   8   2        2.99        6.76      5.32 o 
  -4   8   2       49.98       52.89      4.61 o 
  -3   8   2     1055.47     1014.47     14.98 o 
  -2   8   2     1090.97     1075.22     15.62 o 
  -1   8   2      241.77      248.58      6.33 o 
   0   8   2        3.41        2.79      2.96 o 
   1   8   2     1556.97     1558.95     19.17 o 
   2   8   2     1366.15     1339.59     31.27 o 
   3   8   2      431.82      428.58      7.71 o 
   4   8   2      377.67      389.15      6.74 o 
   5   8   2      874.92      888.61     12.29 o 
   6   8   2      764.43      785.39     13.72 o 
   7   8   2       18.16       14.77      5.29 o 
   8   8   2       64.63       73.59      8.69 o 
   9   8   2      415.72      415.25     16.11 o 
  -8   9   2        4.19        5.52     10.73 o 
  -7   9   2      134.23      146.83     11.33 o 
  -6   9   2        5.09        5.64      8.09 o 
  -5   9   2        1.35        6.55      6.98 o 
  -4   9   2        2.36        0.48      5.61 o 
  -3   9   2       65.13       67.15      5.20 o 
  -2   9   2       19.08       16.98      4.31 o 
  -1   9   2       47.35       50.19      5.79 o 
   0   9   2      297.75      307.14      8.40 o 
   1   9   2      154.13      165.07      7.66 o 
   2   9   2      112.60      107.67      5.58 o 
   3   9   2      694.72      707.26     11.80 o 
   4   9   2      152.82      172.98      5.55 o 
   5   9   2        0.84        0.44      4.78 o 
   6   9   2       20.67       16.73      5.47 o 
   7   9   2      113.06      118.66      7.24 o 
   8   9   2        0.04        2.66      7.37 o 
  -7  10   2      209.87      194.87     13.09 o 
  -6  10   2      228.28      224.66     16.22 o 
  -5  10   2      227.54      264.44     11.15 o 
  -4  10   2       55.30       54.84      6.23 o 
  -3  10   2      457.58      479.58     10.59 o 
  -2  10   2      664.87      656.99     13.69 o 
  -1  10   2        3.18        4.86      5.39 o 
   0  10   2        7.63        7.54      4.27 o 
   1  10   2      534.37      541.96     10.38 o 
   2  10   2     1481.96     1506.27     20.01 o 
   3  10   2       38.07       32.91      4.88 o 
   4  10   2       14.61        9.13      4.71 o 
   5  10   2      742.16      765.73     14.81 o 
   6  10   2      750.56      782.04     15.64 o 
  -5  11   2        0.21        0.77      7.67 o 
  -4  11   2       44.70       27.10      6.77 o 
  -3  11   2       57.37       65.31      7.15 o 
  -2  11   2        5.91        8.11      6.57 o 
  -1  11   2      149.15      159.59      8.33 o 
   0  11   2        0.26       -3.15      6.11 o 
   1  11   2        0.11       -1.79      5.79 o 
   2  11   2       14.19       12.86      5.25 o 
   3  11   2       14.87       14.62      5.23 o 
   4  11   2       28.87       24.56      6.49 o 
   5  11   2       20.86       14.15      8.18 o 
  -2  12   2      209.96      225.89     13.46 o 
  -1  12   2      125.14      118.52      8.91 o 
   0  12   2       94.12       87.17      8.75 o 
   1  12   2      225.99      232.12     21.13 o 
   2  12   2      268.67      261.61      9.86 o 
 -12   1   3        2.60        0.59      8.37 o 
 -11   1   3      822.36      832.92     18.41 o 
 -10   1   3      734.03      765.16     16.58 o 
  -9   1   3      344.45      358.48     10.19 o 
  -8   1   3      133.13      148.26     12.95 o 
  -7   1   3     2150.31     2142.14     28.35 o 
  -6   1   3     2990.93     2830.13     30.46 o 
  -5   1   3      433.91      444.09      6.27 o 
  -4   1   3      379.10      396.40      5.51 o 
  -3   1   3     4266.99     4135.27     42.80 o 
  -2   1   3     4214.52     4108.27     46.24 o 
  -1   1   3      234.61      231.17      3.00 o 
   0   1   3       89.79      121.66      2.45 o 
   1   1   3     5494.95     5372.89     67.17 o 
   2   1   3      598.88      538.09      6.18 o 
   3   1   3      511.99      511.84      6.24 o 
   4   1   3     1409.60     1427.04     16.15 o 
   5   1   3     5864.66     5762.69     60.79 o 
   6   1   3      757.17      778.93      9.55 o 
   7   1   3       22.15       28.50      3.13 o 
   8   1   3     1321.97     1298.06     17.21 o 
   9   1   3     1972.91     1973.90     23.74 o 
  10   1   3      316.33      316.25     11.36 o 
  11   1   3        2.38        2.40      7.58 o 
 -11   2   3        2.57        6.03      9.06 o 
 -10   2   3       16.74       12.54      6.17 o 
  -9   2   3       51.02       53.61      6.04 o 
  -8   2   3        0.80        1.85      3.91 o 
  -7   2   3       49.12       52.46      4.05 o 
  -6   2   3       19.12       18.59      3.00 o 
  -5   2   3       26.56       21.55      2.41 o 
  -4   2   3     1351.74     1384.69     16.77 o 
  -3   2   3      679.29      701.96     10.82 o 
  -2   2   3        4.17       -0.09      1.29 o 
  -1   2   3     1012.76     1137.64     11.21 o 
   0   2   3     1937.66     1980.28     19.34 o 
   1   2   3      535.76      563.84      6.68 o 
   2   2   3     1010.85     1073.17     14.11 o 
   3   2   3      793.79      924.73      9.15 o 
   4   2   3      462.45      466.39      6.20 o 
   5   2   3       28.90       33.88      2.26 o 
   6   2   3      859.69      832.41     10.16 o 
   7   2   3      280.82      292.12      5.96 o 
   8   2   3      875.84      857.94     12.25 o 
   9   2   3       19.75       13.69      4.21 o 
  10   2   3        4.02        4.59      5.35 o 
  11   2   3        6.11       10.48     10.99 o 
 -11   3   3      421.69      409.89     27.23 o 
 -10   3   3      250.15      288.72     16.01 o 
  -9   3   3      132.80      132.55      7.61 o 
  -8   3   3      118.75      111.82      5.69 o 
  -7   3   3      129.16      124.03      5.78 o 
  -6   3   3     4555.96     4484.66     50.97 o 
  -5   3   3      752.63      737.51     11.14 o 
  -4   3   3      919.28      887.35     20.16 o 
  -3   3   3       20.80        8.12      1.78 o 
  -2   3   3     5913.86     5863.59     51.64 o 
  -1   3   3     3194.89     3314.60     28.07 o 
   0   3   3     1430.44     1322.62     14.32 o 
   1   3   3     5150.25     4984.27     47.04 o 
   2   3   3     1779.82     1727.05     18.21 o 
   3   3   3      170.91      156.00      3.97 o 
   4   3   3      558.01      539.48      6.27 o 
   5   3   3     2377.69     2369.15     22.01 o 
   6   3   3     1822.91     1851.31     20.01 o 
   7   3   3       24.93       16.03      3.29 o 
   8   3   3     1005.61     1005.42     18.25 o 
   9   3   3      814.66      782.71     13.48 o 
  10   3   3      320.78      340.30     10.23 o 
  11   3   3        3.30       -1.91     10.76 o 
 -11   4   3        1.43        3.68     10.09 o 
 -10   4   3       23.26       23.66      7.43 o 
  -9   4   3      101.02      111.56      7.62 o 
  -8   4   3      503.42      471.82     17.17 o 
  -7   4   3        0.08       -0.05      3.70 o 
  -6   4   3      187.61      192.12      6.76 o 
  -5   4   3        0.45        0.23      2.87 o 
  -4   4   3      924.80      964.57     14.07 o 
  -3   4   3      775.93      748.58      8.79 o 
  -2   4   3     2757.62     2959.47     28.57 o 
  -1   4   3       72.81       92.39      2.41 o 
   0   4   3     1552.79     1561.67     16.95 o 
   1   4   3      281.17      280.95      5.81 o 
   2   4   3     2407.47     2455.95     25.48 o 
   3   4   3     1761.19     1887.70     20.02 o 
   4   4   3      960.54     1009.29     11.79 o 
   5   4   3       57.74       57.16      2.61 o 
   6   4   3       52.76       64.17      3.15 o 
   7   4   3       15.06       21.07      3.69 o 
   8   4   3       20.96       27.75      4.72 o 
   9   4   3        0.49        0.64      5.15 o 
  10   4   3      185.44      204.26     12.58 o 
  11   4   3      159.43      166.32     21.06 o 
 -10   5   3      246.58      237.89     17.95 o 
  -9   5   3      676.26      636.35     23.12 o 
  -8   5   3      617.67      639.96     14.47 o 
  -7   5   3       11.46       16.16      4.41 o 
  -6   5   3      109.35      118.40      5.26 o 
  -5   5   3      808.30      786.91     12.99 o 
  -4   5   3      893.63      919.45     11.77 o 
  -3   5   3      658.28      654.84      7.81 o 
  -2   5   3     2716.52     2717.66     32.31 o 
  -1   5   3     1817.16     1795.30     18.02 o 
   0   5   3     1163.16     1138.34     11.32 o 
   1   5   3      656.70      623.00      8.05 o 
   2   5   3     3197.33     3164.28     30.91 o 
   3   5   3     2454.40     2297.75     24.36 o 
   4   5   3      949.60      929.22     11.35 o 
   5   5   3      399.29      408.73      6.74 o 
   6   5   3      234.84      264.93      5.77 o 
   7   5   3      293.52      311.26      9.37 o 
   8   5   3      275.49      254.68      7.65 o 
   9   5   3      110.92      110.32      8.94 o 
  10   5   3      181.42      189.66     11.01 o 
 -10   6   3        3.49        1.35      8.38 o 
  -9   6   3        1.93        0.71      7.17 o 
  -8   6   3       96.07       88.90      8.70 o 
  -7   6   3       22.75       28.14      4.98 o 
  -6   6   3      319.74      312.88      8.21 o 
  -5   6   3       60.68       54.72      4.60 o 
  -4   6   3      150.59      146.69      4.36 o 
  -3   6   3        9.44        9.32      2.52 o 
  -2   6   3      634.34      633.71      7.94 o 
  -1   6   3        7.38        7.30      2.05 o 
   0   6   3      523.68      504.88      7.17 o 
   1   6   3      297.14      287.75      7.83 o 
   2   6   3      491.27      484.44      6.79 o 
   3   6   3       33.10       40.39      2.76 o 
   4   6   3      400.12      397.19      6.67 o 
   5   6   3       50.42       53.69      3.48 o 
   6   6   3      411.92      412.34      8.02 o 
   7   6   3       74.46       69.60      5.00 o 
   8   6   3       80.79       95.49      7.21 o 
   9   6   3       27.60       17.40      7.31 o 
  10   6   3       26.40       18.03     10.01 o 
  -9   7   3      426.32      428.04     13.73 o 
  -8   7   3      249.36      260.32     10.50 o 
  -7   7   3       83.66       86.13      6.98 o 
  -6   7   3      134.43      142.18      7.79 o 
  -5   7   3      999.51      995.28     18.31 o 
  -4   7   3     1050.14     1112.08     34.75 o 
  -3   7   3      139.89      137.26      5.42 o 
  -2   7   3      246.05      256.30      4.95 o 
  -1   7   3     3000.38     2978.08     31.42 o 
   0   7   3      996.62      979.32     11.37 o 
   1   7   3      468.40      461.68      7.14 o 
   2   7   3       30.60       29.99      2.80 o 
   3   7   3     1694.90     1731.35     19.64 o 
   4   7   3      520.12      508.07      7.37 o 
   5   7   3       77.47       70.66      3.93 o 
   6   7   3      285.01      274.32      7.11 o 
   7   7   3      707.03      731.29     16.25 o 
   8   7   3      315.14      299.08     11.22 o 
   9   7   3       18.58       18.59      8.17 o 
  -9   8   3       12.97       16.22     10.14 o 
  -8   8   3        0.51        1.62      7.80 o 
  -7   8   3       52.80       55.64      7.53 o 
  -6   8   3       75.02       62.35      8.14 o 
  -5   8   3        3.21        5.66      5.51 o 
  -4   8   3        0.07        0.86      5.05 o 
  -3   8   3       39.90       29.55      3.91 o 
  -2   8   3      256.83      234.46      7.80 o 
  -1   8   3      183.13      182.68      7.70 o 
   0   8   3        2.84        1.87      2.84 o 
   1   8   3      315.09      302.19      6.11 o 
   2   8   3        3.00        1.36      2.87 o 
   3   8   3      262.10      263.18      5.68 o 
   4   8   3      267.45      281.60      5.79 o 
   5   8   3       74.94       76.90      4.44 o 
   6   8   3       49.51       43.62      4.91 o 
   7   8   3       38.00       32.06      5.62 o 
   8   8   3       25.49       15.36      7.56 o 
  -8   9   3      593.20      594.08     24.64 o 
  -7   9   3       72.96       69.51      8.64 o 
  -6   9   3      128.11      149.48     10.56 o 
  -5   9   3      968.12      962.80     22.96 o 
  -4   9   3      472.00      474.57     13.28 o 
  -3   9   3       12.70        7.85      4.61 o 
  -2   9   3       64.87       71.12      5.17 o 
  -1   9   3      533.32      520.13     10.41 o 
   0   9   3      247.77      255.46      6.85 o 
   1   9   3      129.24      117.28      5.25 o 
   2   9   3      527.41      529.34      8.60 o 
   3   9   3      821.61      869.80     13.45 o 
   4   9   3      139.75      139.55      5.36 o 
   5   9   3       84.56       77.28      5.52 o 
   6   9   3      434.42      433.74      9.91 o 
   7   9   3      811.13      835.86     14.97 o 
  -6  10   3       77.02       91.61     11.02 o 
  -5  10   3        6.96        7.06      7.83 o 
  -4  10   3      159.92      149.30      7.41 o 
  -3  10   3        8.44        8.51      5.46 o 
  -2  10   3       73.49       81.56      5.63 o 
  -1  10   3       62.88       61.30      5.71 o 
   0  10   3        5.78        5.30      4.67 o 
   1  10   3       13.64        9.67      5.10 o 
   2  10   3       25.84       22.33      4.95 o 
   3  10   3       97.45       93.79      5.96 o 
   4  10   3        9.39        6.37      4.81 o 
   5  10   3        2.09        6.82      6.43 o 
   6  10   3       49.57       43.40      7.46 o 
  -5  11   3      256.64      245.62     17.41 o 
  -4  11   3      350.54      365.92     17.44 o 
  -3  11   3      200.28      193.26      8.53 o 
  -2  11   3      449.53      409.99     10.66 o 
  -1  11   3       99.85      116.26      7.47 o 
   0  11   3      108.96      112.52      9.99 o 
   1  11   3        3.13        6.28      6.13 o 
   2  11   3      371.92      367.75     14.10 o 
   3  11   3       85.75       98.99      7.32 o 
   4  11   3      140.72      136.48     10.38 o 
  -1  12   3       11.65       11.05      7.70 o 
   0  12   3      143.60      143.92      9.64 o 
   1  12   3       13.40       13.92      7.34 o 
 -11   0   4       13.49       11.21     10.34 o 
 -10   0   4       75.94       90.18     12.80 o 
  -9   0   4     1032.18     1100.19     27.94 o 
  -8   0   4      297.09      276.40     11.94 o 
  -7   0   4     1242.20     1273.81     29.06 o 
  -6   0   4     1550.91     1590.39     27.82 o 
  -5   0   4     6077.22     6099.15     83.59 o 
  -4   0   4      667.67      588.31     11.40 o 
  -3   0   4      256.48      255.75     12.71 o 
  -2   0   4     1605.40     1538.74     22.07 o 
  -1   0   4     3967.12     3804.89     53.02 o 
   0   0   4     1819.71     1771.96     25.55 o 
   1   0   4      104.15      124.95      4.82 o 
   2   0   4      688.07      542.08     10.92 o 
   3   0   4     7657.61     7569.78    105.20 o 
   4   0   4     1200.97     1116.70     20.57 o 
   5   0   4      228.03      249.72      6.48 o 
   6   0   4        6.89        9.44      3.42 o 
   7   0   4     4911.99     4861.41     69.77 o 
   8   0   4      924.03      872.90     16.52 o 
   9   0   4      131.87      134.55     10.58 o 
  10   0   4      103.45       93.05     11.16 o 
  11   0   4      451.78      408.63     18.46 o 
 -11   1   4        0.39        8.21      7.44 o 
 -10   1   4        1.58        0.83      6.28 o 
  -9   1   4       33.58       29.07      5.75 o 
  -8   1   4      261.79      285.39     14.78 o 
  -7   1   4       97.87       95.94      5.65 o 
  -6   1   4       61.25       60.47      2.91 o 
  -5   1   4      191.33      209.60      6.61 o 
  -4   1   4     1168.21     1263.70     13.34 o 
  -3   1   4      147.00      156.07      3.64 o 
  -2   1   4     1580.77     1682.56     19.73 o 
  -1   1   4      673.62      668.65      6.66 o 
   0   1   4      430.36      458.02      5.42 o 
   1   1   4      701.58      772.34     10.94 o 
   2   1   4       55.28       90.28      2.73 o 
   3   1   4        3.20        1.45      1.55 o 
   4   1   4       44.15       39.54      2.29 o 
   5   1   4      318.88      322.22      5.75 o 
   6   1   4       55.14       56.26      3.22 o 
   7   1   4      521.86      553.12      8.80 o 
   8   1   4      128.15      146.53      7.50 o 
   9   1   4       13.47       10.01      4.89 o 
  10   1   4       92.82       82.01      7.61 o 
  11   1   4        3.24        2.75      7.94 o 
 -11   2   4      152.34      151.94     11.47 o 
 -10   2   4      214.52      222.28      9.74 o 
  -9   2   4     1269.64     1234.17     21.64 o 
  -8   2   4       44.05       34.86      4.68 o 
  -7   2   4       12.05       11.22      3.60 o 
  -6   2   4     1395.49     1414.38     17.96 o 
  -5   2   4     2276.76     2261.86     26.68 o 
  -4   2   4     1401.39     1320.75     16.25 o 
  -3   2   4       71.58       56.30      3.33 o 
  -2   2   4     6598.73     6822.03     71.38 o 
  -1   2   4     6789.90     6611.34     60.96 o 
   0   2   4     2327.94     2264.08     20.64 o 
   1   2   4      340.60      326.75      5.00 o 
   2   2   4      209.88      137.93      3.97 o 
   3   2   4     2323.76     2281.97     25.26 o 
   4   2   4      601.73      629.35      7.41 o 
   5   2   4      307.65      319.67      5.37 o 
   6   2   4      462.52      475.85      8.20 o 
   7   2   4      869.31      882.32     13.02 o 
   8   2   4      885.85      859.21     17.49 o 
   9   2   4      139.24      148.10      6.86 o 
  10   2   4      731.43      725.84     16.29 o 
  11   2   4      607.70      557.67     17.34 o 
 -11   3   4       18.05       16.88      9.84 o 
 -10   3   4      131.93      136.64     12.60 o 
  -9   3   4        5.85        5.70      5.73 o 
  -8   3   4      592.77      576.34     11.47 o 
  -7   3   4      272.29      257.47      8.38 o 
  -6   3   4      522.47      513.23      8.63 o 
  -5   3   4      233.68      241.97      6.17 o 
  -4   3   4       35.25       30.85      2.99 o 
  -3   3   4      299.00      312.12      5.53 o 
  -2   3   4      492.88      481.65      6.51 o 
  -1   3   4       67.45       72.75      2.07 o 
   0   3   4      682.73      694.02      7.35 o 
   1   3   4      305.22      341.54      6.55 o 
   2   3   4      295.50      257.22      5.49 o 
   3   3   4      299.70      340.49      5.60 o 
   4   3   4      598.39      585.30     16.33 o 
   5   3   4        0.40        0.15      2.13 o 
   6   3   4      339.78      321.89      8.88 o 
   7   3   4       95.26      104.77      4.53 o 
   8   3   4      136.31      135.27      6.40 o 
   9   3   4       31.30       29.80      6.54 o 
  10   3   4       90.56       83.54      8.28 o 
  11   3   4       18.71       11.89     11.88 o 
 -11   4   4       62.71       76.36     11.63 o 
 -10   4   4      406.34      396.34     14.62 o 
  -9   4   4      741.30      750.04     16.47 o 
  -8   4   4      390.89      383.40     21.88 o 
  -7   4   4      280.91      282.65      6.86 o 
  -6   4   4     1101.59     1080.88     14.96 o 
  -5   4   4      480.95      469.07      8.17 o 
  -4   4   4      302.06      269.59      5.74 o 
  -3   4   4       49.18       39.89      2.37 o 
  -2   4   4     2897.78     2931.49     30.25 o 
  -1   4   4      192.42      175.97      4.25 o 
   0   4   4     1143.56     1075.20     12.43 o 
   1   4   4      649.77      632.76      7.61 o 
   2   4   4     3465.48     3454.18     33.54 o 
   3   4   4     2074.24     2062.46     21.88 o 
   4   4   4     2367.85     2358.79     26.88 o 
   5   4   4     1414.67     1387.87     15.85 o 
   6   4   4      461.44      470.62     11.89 o 
   7   4   4      209.40      221.64      6.63 o 
   8   4   4      663.41      678.41     12.33 o 
   9   4   4      122.62      120.92      8.02 o 
  10   4   4      121.35      108.35      9.01 o 
 -10   5   4      291.23      321.83     12.24 o 
  -9   5   4       25.92       27.40      7.36 o 
  -8   5   4       44.89       45.29      6.79 o 
  -7   5   4      220.23      212.98      7.14 o 
  -6   5   4      239.95      251.41      8.61 o 
  -5   5   4        1.30        0.80      4.07 o 
  -4   5   4       76.85       65.44      6.34 o 
  -3   5   4      270.71      237.64      5.44 o 
  -2   5   4       44.77       32.80      2.86 o 
  -1   5   4       93.09      108.70      3.03 o 
   0   5   4       74.29       72.20      2.49 o 
   1   5   4      118.80      140.18      3.41 o 
   2   5   4      396.39      359.31      6.68 o 
   3   5   4       82.32       79.45      4.46 o 
   4   5   4      287.18      278.69      5.32 o 
   5   5   4        8.72        9.97      2.92 o 
   6   5   4      165.89      169.33      5.25 o 
   7   5   4      145.63      156.93      5.68 o 
   8   5   4      306.92      308.41      9.25 o 
   9   5   4        9.98        3.17      6.67 o 
  10   5   4      295.77      340.58     17.48 o 
 -10   6   4      259.97      266.85     13.38 o 
  -9   6   4       31.74       32.37      7.92 o 
  -8   6   4       22.23       29.98      7.09 o 
  -7   6   4      963.33      977.75     32.52 o 
  -6   6   4      347.68      348.02     15.41 o 
  -5   6   4       64.66       67.72      5.69 o 
  -4   6   4      191.56      188.90      6.16 o 
  -3   6   4     1845.80     1924.46     24.56 o 
  -2   6   4      758.11      779.15     13.85 o 
  -1   6   4      164.87      158.82      4.39 o 
   0   6   4     2029.58     1985.92     20.26 o 
   1   6   4     3450.61     3371.65     33.18 o 
   2   6   4      629.19      610.89      9.62 o 
   3   6   4       96.89       91.40      3.54 o 
   4   6   4      619.89      619.62     10.77 o 
   5   6   4     1317.91     1343.13     16.05 o 
   6   6   4       51.00       59.29      5.42 o 
   7   6   4      340.90      311.01      9.31 o 
   8   6   4      600.48      598.65     14.87 o 
   9   6   4      361.66      328.89     13.75 o 
  -9   7   4       43.90       48.40      9.31 o 
  -8   7   4        7.80        7.24      7.44 o 
  -7   7   4       48.16       49.99      6.35 o 
  -6   7   4      364.65      362.23     12.10 o 
  -5   7   4        2.79        1.10      5.03 o 
  -4   7   4        3.58        7.86      4.61 o 
  -3   7   4      127.86      139.16      6.88 o 
  -2   7   4       44.79       53.18      3.76 o 
  -1   7   4        0.17       -1.59      2.94 o 
   0   7   4       35.50       40.70      4.64 o 
   1   7   4       37.06       39.71      2.96 o 
   2   7   4      330.00      328.60      5.97 o 
   3   7   4        5.18        4.29      2.96 o 
   4   7   4        0.03       -1.15      3.03 o 
   5   7   4      278.78      245.53      6.56 o 
   6   7   4      242.58      240.61      6.94 o 
   7   7   4        0.58        2.24      5.06 o 
   8   7   4        0.06        3.69      8.59 o 
   9   7   4        8.64       10.19     10.07 o 
  -8   8   4      112.33      115.62     14.28 o 
  -7   8   4      782.59      826.95     17.63 o 
  -6   8   4      355.70      355.35     12.81 o 
  -5   8   4        8.77        7.69      5.72 o 
  -4   8   4      474.13      440.90     11.25 o 
  -3   8   4     1665.63     1652.02     22.52 o 
  -2   8   4      251.82      271.52      6.77 o 
  -1   8   4        3.95        8.93      3.84 o 
   0   8   4      192.38      199.15      6.24 o 
   1   8   4     2401.28     2332.04     27.94 o 
   2   8   4       53.08       47.83      3.71 o 
   3   8   4       63.85       67.74      4.03 o 
   4   8   4      586.78      599.44     11.78 o 
   5   8   4     1784.16     1810.76     21.24 o 
   6   8   4      168.79      164.52      6.35 o 
   7   8   4        5.22        2.52      5.39 o 
   8   8   4      193.53      211.69     14.78 o 
  -7   9   4       12.05       10.21      8.03 o 
  -6   9   4        6.50        0.70      8.29 o 
  -5   9   4        2.17        9.55      6.88 o 
  -4   9   4       38.76       34.22      5.44 o 
  -3   9   4       59.21       51.73      5.35 o 
  -2   9   4      311.11      298.14      9.66 o 
  -1   9   4       10.28        9.71      4.48 o 
   0   9   4        1.24        2.57      4.08 o 
   1   9   4      238.46      235.48      6.75 o 
   2   9   4       16.94       15.57      4.41 o 
   3   9   4        1.36        1.32      4.24 o 
   4   9   4      101.26       99.59      5.25 o 
   5   9   4       27.27       18.68      5.04 o 
   6   9   4       10.71        7.16      5.57 o 
   7   9   4        2.90        0.41      6.46 o 
  -6  10   4      170.19      176.92     11.32 o 
  -5  10   4      121.79      108.95      8.51 o 
  -4  10   4      211.91      211.27      8.40 o 
  -3  10   4     1018.22     1012.56     16.89 o 
  -2  10   4      699.92      697.09     13.34 o 
  -1  10   4        2.15        4.39      5.21 o 
   0  10   4      171.91      166.79      8.08 o 
   1  10   4      445.51      438.06     14.42 o 
   2  10   4      580.60      552.73     11.82 o 
   3  10   4       49.57       43.70      5.79 o 
   4  10   4       39.55       40.66      5.32 o 
   5  10   4      303.32      331.76      9.71 o 
   6  10   4      150.54      150.46      9.13 o 
  -4  11   4      207.33      211.44      9.26 o 
  -3  11   4        0.06       -0.97      6.69 o 
  -2  11   4       25.98       20.63      6.62 o 
  -1  11   4       26.19       20.06      6.44 o 
   0  11   4      170.17      175.92      9.11 o 
   1  11   4        4.11        0.81      6.31 o 
   2  11   4      347.21      340.93     10.29 o 
   3  11   4       73.76       69.66      6.87 o 
   4  11   4       49.18       54.61      6.84 o 
 -11   1   5      472.18      475.71     24.38 o 
 -10   1   5      396.00      370.55     11.70 o 
  -9   1   5       39.70       32.87      6.68 o 
  -8   1   5      148.44      160.39      8.31 o 
  -7   1   5     3239.86     3189.30     47.26 o 
  -6   1   5      491.01      484.95      7.58 o 
  -5   1   5       39.17       32.16      2.85 o 
  -4   1   5      723.13      669.40     10.89 o 
  -3   1   5     7717.28     7720.18     79.11 o 
  -2   1   5     1879.23     1971.92     17.89 o 
  -1   1   5      312.28      296.16      3.90 o 
   0   1   5     5207.50     5219.62     52.12 o 
   1   1   5     2414.63     2231.87     33.22 o 
   2   1   5      173.17      125.59      3.78 o 
   3   1   5      349.86      353.89      6.99 o 
   4   1   5     3772.23     3615.48     38.88 o 
   5   1   5     1677.32     1677.35     19.43 o 
   6   1   5      271.03      262.98      6.78 o 
   7   1   5      407.17      395.68      8.99 o 
   8   1   5     1033.87     1037.22     19.12 o 
   9   1   5     1044.27      999.84     17.30 o 
  10   1   5        7.63        0.85      7.04 o 
  11   1   5      213.62      208.05     11.44 o 
 -11   2   5       90.66       92.46      9.32 o 
 -10   2   5        7.51        7.26      6.78 o 
  -9   2   5       75.08       70.26     14.51 o 
  -8   2   5      124.86      129.69      9.98 o 
  -7   2   5        6.90        5.69      3.84 o 
  -6   2   5      385.06      385.02      7.35 o 
  -5   2   5       91.14       90.67      4.25 o 
  -4   2   5       39.82       25.17      2.63 o 
  -3   2   5      121.65      130.59      3.36 o 
  -2   2   5      584.73      586.39      7.17 o 
  -1   2   5       74.37       80.42      2.07 o 
   0   2   5      794.97      799.63      8.62 o 
   1   2   5      264.51      302.24      5.16 o 
   2   2   5      381.51      428.32      6.92 o 
   3   2   5      755.22      805.15     10.96 o 
   4   2   5      251.97      257.91      5.08 o 
   5   2   5       36.17       32.15      2.74 o 
   6   2   5      871.41      854.65     12.58 o 
   7   2   5        0.07        0.95      4.06 o 
   8   2   5       14.40       14.12      4.80 o 
   9   2   5       31.81       22.81      5.82 o 
  10   2   5       51.42       59.51      7.27 o 
  11   2   5        0.04       -2.57      9.80 o 
 -11   3   5      462.74      437.35     15.50 o 
 -10   3   5      318.38      337.34     11.97 o 
  -9   3   5      193.92      192.74      8.90 o 
  -8   3   5       54.81       55.77      5.45 o 
  -7   3   5      885.63      847.69     14.42 o 
  -6   3   5     1203.40     1226.09     16.36 o 
  -5   3   5      480.55      502.31      8.43 o 
  -4   3   5      650.16      645.41     10.57 o 
  -3   3   5      751.11      676.65     13.62 o 
  -2   3   5     1006.98     1042.93     11.64 o 
  -1   3   5      212.54      199.78      3.96 o 
   0   3   5     2133.06     2181.16     21.38 o 
   1   3   5     3106.11     3082.21     37.07 o 
   2   3   5     1411.21     1352.68     17.36 o 
   3   3   5      322.41      310.99      5.82 o 
   4   3   5      910.19      897.46     20.73 o 
   5   3   5      873.71      861.23     14.64 o 
   6   3   5      622.97      605.25     10.09 o 
   7   3   5      441.70      446.98     12.59 o 
   8   3   5      994.56      959.32     19.17 o 
   9   3   5      306.05      263.39     11.90 o 
  10   3   5       79.50       85.75      8.73 o 
 -10   4   5      125.25      130.83     11.24 o 
  -9   4   5        1.45        5.42      7.65 o 
  -8   4   5      505.80      499.19     14.37 o 
  -7   4   5       72.06       63.59      4.67 o 
  -6   4   5      404.75      400.32      9.21 o 
  -5   4   5        0.05       -1.53      3.51 o 
  -4   4   5      704.35      715.59     11.74 o 
  -3   4   5      227.12      221.08      4.94 o 
  -2   4   5      681.96      702.65      8.66 o 
  -1   4   5      906.84      966.46     12.14 o 
   0   4   5     1483.73     1505.91     15.79 o 
   1   4   5      297.78      273.22      5.18 o 
   2   4   5      819.66      848.10     14.04 o 
   3   4   5      278.44      299.92      6.54 o 
   4   4   5      622.46      609.64     11.45 o 
   5   4   5      220.83      226.62      7.95 o 
   6   4   5      116.29      114.32      8.69 o 
   7   4   5      156.58      160.05      9.55 o 
   8   4   5       47.31       45.58      6.72 o 
   9   4   5      151.69      148.24      8.80 o 
  10   4   5       92.04       87.61      9.33 o 
 -10   5   5      485.95      469.15     17.12 o 
  -9   5   5      410.83      435.59     14.46 o 
  -8   5   5      439.72      461.13     12.60 o 
  -7   5   5      827.60      808.47     14.45 o 
  -6   5   5      405.27      417.02     10.33 o 
  -5   5   5      655.80      649.62     13.58 o 
  -4   5   5       10.83        8.39      4.18 o 
  -3   5   5      791.00      810.25     14.87 o 
  -2   5   5     1095.76     1103.12     15.21 o 
  -1   5   5      513.57      518.08     11.60 o 
   0   5   5      478.07      469.75      7.08 o 
   1   5   5        4.20        3.52      2.35 o 
   2   5   5     1426.83     1424.75     15.48 o 
   3   5   5     1464.71     1429.45     15.51 o 
   4   5   5     1970.34     1917.87     21.20 o 
   5   5   5      897.85      911.00     12.97 o 
   6   5   5      350.07      353.44      9.04 o 
   7   5   5      860.33      804.27     16.63 o 
   8   5   5      159.14      138.74      8.34 o 
   9   5   5      303.16      284.38     11.31 o 
  10   5   5      243.19      254.22     25.45 o 
  -9   6   5        5.13        1.80      7.99 o 
  -8   6   5       51.17       47.22      7.53 o 
  -7   6   5        2.33        6.78      5.38 o 
  -6   6   5       26.65       29.03      5.11 o 
  -5   6   5      132.19      131.79      8.90 o 
  -4   6   5      979.42      947.71     27.50 o 
  -3   6   5      844.23      780.33     11.21 o 
  -2   6   5      207.81      210.01      5.25 o 
  -1   6   5        1.52        2.51      2.64 o 
   0   6   5     1351.93     1349.88     15.93 o 
   1   6   5      431.31      444.62      7.44 o 
   2   6   5      635.66      655.34      8.76 o 
   3   6   5      211.41      227.68      5.03 o 
   4   6   5      252.10      242.72      5.29 o 
   5   6   5        0.05        0.85      3.48 o 
   6   6   5      154.56      156.04      6.42 o 
   7   6   5        0.08        1.74      5.56 o 
   8   6   5       39.83       36.72      7.48 o 
   9   6   5       36.30       38.28      8.77 o 
  -9   7   5      472.61      505.54     17.11 o 
  -8   7   5       71.73       78.47     10.97 o 
  -7   7   5       61.17       59.03      6.81 o 
  -6   7   5      330.00      306.52     13.01 o 
  -5   7   5      651.25      653.83     16.74 o 
  -4   7   5      500.17      455.78     11.06 o 
  -3   7   5      177.63      183.07      6.08 o 
  -2   7   5      311.57      308.50     11.75 o 
  -1   7   5      942.65      944.44     13.69 o 
   0   7   5      619.94      643.92     11.62 o 
   1   7   5      598.49      576.36      9.62 o 
   2   7   5      480.07      469.70      8.78 o 
   3   7   5     1158.34     1136.05     13.60 o 
   4   7   5      127.79      139.72      4.77 o 
   5   7   5       78.77       80.87      4.52 o 
   6   7   5      482.25      536.02     11.28 o 
   7   7   5     1017.43     1047.06     21.08 o 
   8   7   5       54.46       49.53      8.53 o 
  -8   8   5        8.89        0.67      8.60 o 
  -7   8   5        8.71        7.99      7.35 o 
  -6   8   5       11.17        6.34      7.84 o 
  -5   8   5       54.48       53.93      7.19 o 
  -4   8   5      188.21      194.42      7.08 o 
  -3   8   5       70.69       74.35      5.29 o 
  -2   8   5        9.74        6.46      3.97 o 
  -1   8   5       16.48       14.88      3.93 o 
   0   8   5        2.18        5.67      4.08 o 
   1   8   5        0.02       -2.09      3.85 o 
   2   8   5      196.91      186.73      7.35 o 
   3   8   5        4.14        3.87      3.66 o 
   4   8   5        3.03        3.32      3.97 o 
   5   8   5        8.06        7.54      4.31 o 
   6   8   5       48.98       44.98      5.88 o 
   7   8   5       14.02       13.30      6.26 o 
  -7   9   5       21.49       21.13      8.49 o 
  -6   9   5      318.49      328.23     15.71 o 
  -5   9   5      815.64      887.31     24.99 o 
  -4   9   5      268.71      265.02      9.17 o 
  -3   9   5       78.21       74.52      6.00 o 
  -2   9   5      383.57      380.25     14.75 o 
  -1   9   5      702.89      703.96     15.97 o 
   0   9   5      231.82      253.34      8.58 o 
   1   9   5       95.22       83.51      5.47 o 
   2   9   5      462.66      464.42      9.59 o 
   3   9   5      464.26      487.22      9.41 o 
   4   9   5       42.09       38.57      5.33 o 
   5   9   5       39.49       40.95      6.03 o 
   6   9   5      397.80      398.39     11.28 o 
  -5  10   5        3.97       -1.71      7.45 o 
  -4  10   5       63.21       80.21      7.21 o 
  -3  10   5        1.03        1.53      5.77 o 
  -2  10   5       12.90        8.24      5.60 o 
  -1  10   5       14.81       10.22      5.31 o 
   0  10   5        1.13        0.45      5.38 o 
   1  10   5       51.02       42.67      6.10 o 
   2  10   5        8.50        6.23      5.41 o 
   3  10   5        0.97       -2.00      5.68 o 
   4  10   5       17.48       16.25      5.76 o 
   5  10   5      134.55      128.11      8.63 o 
  -3  11   5      184.05      169.85     15.36 o 
  -2  11   5      373.83      394.07     12.22 o 
  -1  11   5      382.72      407.10     16.89 o 
   0  11   5      250.18      254.05      9.54 o 
   1  11   5       76.17       73.09      7.67 o 
   2  11   5      268.04      260.02      9.58 o 
   3  11   5       91.08       97.43      9.90 o 
 -11   0   6       58.77       52.70     12.26 o 
 -10   0   6      709.34      680.93     23.37 o 
  -9   0   6       43.60       41.51      9.53 o 
  -8   0   6       81.81       92.72     12.55 o 
  -7   0   6      405.41      410.30     15.43 o 
  -6   0   6     2066.37     2058.16     35.34 o 
  -5   0   6     1740.31     1692.31     29.50 o 
  -4   0   6       18.89       12.53      3.09 o 
  -3   0   6      619.69      664.95     10.00 o 
  -2   0   6     2117.71     2023.67     25.84 o 
  -1   0   6     3790.29     3697.80     60.14 o 
   0   0   6     1353.36     1462.59     21.79 o 
   1   0   6       48.87       73.28      5.13 o 
   2   0   6     3681.94     3562.22     93.68 o 
   3   0   6     2609.07     2580.48     78.14 o 
   4   0   6     1082.86     1079.16     25.36 o 
   5   0   6        4.00        2.79      5.09 o 
   6   0   6     1104.88     1134.92     27.46 o 
   7   0   6     2065.64     1967.92     43.92 o 
   8   0   6       14.04       13.69      8.03 o 
   9   0   6      109.09      121.86     11.55 o 
  10   0   6      240.21      237.17     15.54 o 
 -11   1   6        6.90       17.50      8.46 o 
 -10   1   6       72.54       56.94      8.01 o 
  -9   1   6       36.06       22.18      6.64 o 
  -8   1   6      150.58      149.70      9.09 o 
  -7   1   6      276.20      282.28     18.00 o 
  -6   1   6       91.96       90.46      5.29 o 
  -5   1   6        0.13        1.35      2.80 o 
  -4   1   6      971.25     1020.63     12.49 o 
  -3   1   6      233.30      249.00      3.62 o 
  -2   1   6       26.00       21.62      1.78 o 
  -1   1   6      204.69      200.80      4.18 o 
   0   1   6        5.01        7.44      1.69 o 
   1   1   6      543.52      599.28     11.02 o 
   2   1   6        0.04        2.25      2.88 o 
   3   1   6       25.63       25.57      3.16 o 
   4   1   6       16.90       21.70      3.76 o 
   5   1   6     1470.59     1437.24     20.88 o 
   6   1   6       20.76       20.33      4.07 o 
   7   1   6       19.80       13.85      4.54 o 
   8   1   6      179.84      183.30      7.43 o 
   9   1   6        3.66        4.63      5.78 o 
  10   1   6       32.48       33.90      8.06 o 
 -10   2   6      487.29      510.85     14.24 o 
  -9   2   6      566.51      557.08     14.28 o 
  -8   2   6      218.25      212.34      8.56 o 
  -7   2   6       98.08       98.41      6.21 o 
  -6   2   6      510.70      507.80      8.99 o 
  -5   2   6      554.51      542.52      9.00 o 
  -4   2   6      185.28      181.82      4.92 o 
  -3   2   6      619.54      642.22     10.58 o 
  -2   2   6     2240.24     2271.53     22.08 o 
  -1   2   6     4102.90     4086.19     36.56 o 
   0   2   6      405.19      439.46      5.53 o 
   1   2   6      626.97      588.48      7.33 o 
   2   2   6     3356.65     3292.72     43.45 o 
   3   2   6     3369.03     3260.72     41.87 o 
   4   2   6      323.67      328.26      6.89 o 
   5   2   6       31.58       34.83      4.82 o 
   6   2   6     1136.19     1086.85     15.59 o 
   7   2   6      760.33      706.64     15.49 o 
   8   2   6       59.89       69.09      6.09 o 
   9   2   6       52.53       40.08      6.60 o 
  10   2   6      401.21      387.36     13.23 o 
 -10   3   6      165.17      165.63     11.92 o 
  -9   3   6        3.86        9.70      6.62 o 
  -8   3   6      208.91      192.48      8.51 o 
  -7   3   6       31.56       29.73      4.81 o 
  -6   3   6       92.19       89.40      4.62 o 
  -5   3   6       93.88       79.49      4.12 o 
  -4   3   6      485.80      432.27      8.45 o 
  -3   3   6      321.79      330.27      6.00 o 
  -2   3   6      280.26      280.44      5.93 o 
  -1   3   6      103.91      102.43      2.81 o 
   0   3   6      407.52      394.57      5.46 o 
   1   3   6      175.87      171.40      5.72 o 
   2   3   6      166.35      164.08      7.30 o 
   3   3   6      180.08      168.47      5.58 o 
   4   3   6       13.93       13.59      3.14 o 
   5   3   6      417.07      428.84     11.89 o 
   6   3   6        2.09       -0.16      3.95 o 
   7   3   6      135.85      121.72      8.91 o 
   8   3   6        8.89        8.19      5.59 o 
   9   3   6      538.04      581.22     18.22 o 
  10   3   6        2.61        3.86      8.29 o 
 -10   4   6      139.62      174.48     16.77 o 
  -9   4   6      191.02      222.37     10.06 o 
  -8   4   6      462.85      442.78     11.88 o 
  -7   4   6      911.02      939.11     17.45 o 
  -6   4   6      733.22      739.63     14.02 o 
  -5   4   6     1296.30     1258.93     18.71 o 
  -4   4   6      410.65      434.63      8.89 o 
  -3   4   6     1121.50     1141.06     14.21 o 
  -2   4   6      444.34      455.01     11.23 o 
  -1   4   6     1058.34     1034.00     13.65 o 
   0   4   6      110.46      110.40      3.47 o 
   1   4   6       17.98       17.39      2.81 o 
   2   4   6      477.19      471.33      8.48 o 
   3   4   6      984.40      989.95     14.20 o 
   4   4   6     1100.73     1076.12     15.38 o 
   5   4   6      545.81      561.75     10.07 o 
   6   4   6      908.67      861.02     28.19 o 
   7   4   6      939.06      898.40     18.72 o 
   8   4   6      326.66      318.93     12.35 o 
   9   4   6      446.17      425.86     13.04 o 
  -9   5   6       12.83       20.73      9.16 o 
  -8   5   6       26.78       21.95      6.94 o 
  -7   5   6       28.79       33.57      5.63 o 
  -6   5   6      161.51      163.72     11.11 o 
  -5   5   6        1.63        2.84      4.86 o 
  -4   5   6       28.66       26.09      4.37 o 
  -3   5   6       44.06       35.32      3.50 o 
  -2   5   6      101.27      110.27      4.50 o 
  -1   5   6      160.06      163.25      4.25 o 
   0   5   6        3.07        4.80      2.78 o 
   1   5   6        2.89        1.94      2.89 o 
   2   5   6      533.60      544.94      9.57 o 
   3   5   6       19.11       25.84      3.48 o 
   4   5   6        1.25        0.72      3.60 o 
   5   5   6      106.34      113.20      6.98 o 
   6   5   6       83.27       88.16      6.20 o 
   7   5   6      239.61      245.03     16.22 o 
   8   5   6       81.41       94.00      8.24 o 
   9   5   6       99.01       94.29      9.23 o 
  -9   6   6        3.73       -0.31      8.64 o 
  -8   6   6      418.79      411.65     28.83 o 
  -7   6   6      893.27      907.57     16.59 o 
  -6   6   6      196.61      198.73      8.69 o 
  -5   6   6      158.57      144.26      7.49 o 
  -4   6   6      834.02      778.23     13.97 o 
  -3   6   6     1061.98     1060.72     23.81 o 
  -2   6   6        6.89        5.63      3.46 o 
  -1   6   6      179.81      194.20      5.38 o 
   0   6   6     2340.03     2266.35     24.98 o 
   1   6   6      946.18      971.21     14.27 o 
   2   6   6      108.62      118.25      4.81 o 
   3   6   6      152.05      161.81      4.73 o 
   4   6   6     1198.70     1194.96     15.14 o 
   5   6   6      217.41      227.02      7.05 o 
   6   6   6       42.59       49.17      6.16 o 
   7   6   6      576.21      561.52     14.52 o 
   8   6   6      553.41      578.61     17.85 o 
  -8   7   6      117.85      125.72     10.62 o 
  -7   7   6       41.25       43.90      7.06 o 
  -6   7   6       45.59       56.33      7.57 o 
  -5   7   6      127.59      108.42      7.53 o 
  -4   7   6        0.65        1.28      4.72 o 
  -3   7   6        1.29        2.04      4.69 o 
  -2   7   6      424.38      408.22      8.02 o 
  -1   7   6       49.54       52.10      4.22 o 
   0   7   6      170.66      162.67      5.48 o 
   1   7   6       72.34       61.53      4.40 o 
   2   7   6       15.32       12.28      3.65 o 
   3   7   6      308.92      299.53      6.76 o 
   4   7   6      186.04      190.04      5.99 o 
   5   7   6       77.41       67.82      5.01 o 
   6   7   6        2.98        1.48      5.52 o 
   7   7   6        9.23        4.03      6.87 o 
   8   7   6       33.72       28.90      8.84 o 
  -7   8   6      355.54      368.48     12.47 o 
  -6   8   6       36.79       39.40      7.88 o 
  -5   8   6        8.34        5.70      6.15 o 
  -4   8   6     1545.05     1424.48     22.87 o 
  -3   8   6     1019.04     1060.15     16.66 o 
  -2   8   6       42.92       48.23      5.08 o 
  -1   8   6       11.98       13.97      4.32 o 
   0   8   6      951.55      917.03     15.01 o 
   1   8   6      772.49      793.10     12.66 o 
   2   8   6        3.61        2.14      4.11 o 
   3   8   6      141.68      138.41      5.44 o 
   4   8   6     1080.13     1122.67     15.38 o 
   5   8   6      476.39      459.63      9.98 o 
   6   8   6       97.24       99.84      6.93 o 
   7   8   6       82.14       82.58      7.99 o 
  -6   9   6        0.18       -1.11      7.82 o 
  -5   9   6       91.29       84.41      8.16 o 
  -4   9   6        1.88        1.90      6.19 o 
  -3   9   6       17.91       23.36      5.86 o 
  -2   9   6        1.75        1.00      5.32 o 
  -1   9   6       74.23       81.68      5.82 o 
   0   9   6       34.51       31.07      5.50 o 
   1   9   6       20.04       19.82      5.39 o 
   2   9   6       10.19        9.66      5.12 o 
   3   9   6       86.96       87.85      5.98 o 
   4   9   6        8.52        1.75      5.54 o 
   5   9   6        4.52       -2.10      6.48 o 
   6   9   6       89.06       71.63      7.55 o 
  -4  10   6      122.19      118.87      9.48 o 
  -3  10   6      321.08      297.78     10.81 o 
  -2  10   6       67.44       73.28      7.12 o 
  -1  10   6      241.91      243.42      9.42 o 
   0  10   6      852.88      868.49     14.82 o 
   1  10   6      543.37      547.08     16.54 o 
   2  10   6      198.63      194.29      8.50 o 
   3  10   6       33.26       30.23      6.42 o 
   4  10   6      291.00      287.65      9.55 o 
   0  11   6      188.75      193.38      8.70 o 
 -10   1   7       99.01       92.44     12.24 o 
  -9   1   7       15.69       10.62      6.84 o 
  -8   1   7     1477.91     1508.91     25.44 o 
  -7   1   7      827.83      834.71     16.23 o 
  -6   1   7       58.29       62.14      4.30 o 
  -5   1   7       15.17       10.90      3.72 o 
  -4   1   7     1764.84     1774.50     18.93 o 
  -3   1   7     1268.08     1318.22     13.83 o 
  -2   1   7       82.19       87.38      3.05 o 
  -1   1   7      824.59      870.91     11.44 o 
   0   1   7     2626.36     2597.78     38.60 o 
   1   1   7      773.59      755.71     14.53 o 
   2   1   7      266.27      279.43     12.27 o 
   3   1   7     1298.79     1305.01     23.69 o 
   4   1   7     3510.14     3543.71     52.64 o 
   5   1   7      258.28      235.20      8.06 o 
   6   1   7      215.69      218.21      7.26 o 
   7   1   7      321.83      314.78      8.93 o 
   8   1   7     1017.50     1055.12     18.44 o 
   9   1   7       63.31       46.30      8.08 o 
  10   1   7       10.88        3.02      8.45 o 
 -10   2   7       76.83       64.47      8.98 o 
  -9   2   7      197.36      192.79      9.78 o 
  -8   2   7        0.28       -0.78      5.85 o 
  -7   2   7       61.36       53.28      6.11 o 
  -6   2   7        0.44       -0.75      4.02 o 
  -5   2   7      490.52      535.47      8.56 o 
  -4   2   7        6.41        7.01      2.64 o 
  -3   2   7      202.84      204.71      6.21 o 
  -2   2   7       95.17       94.36      2.99 o 
  -1   2   7        7.28        9.57      2.41 o 
   0   2   7       41.40       36.79      2.70 o 
   1   2   7      324.56      314.85      6.52 o 
   2   2   7        1.13        0.63      3.19 o 
   3   2   7      263.07      238.80      6.47 o 
   4   2   7       24.66       26.56      3.65 o 
   5   2   7        0.04        6.23      3.96 o 
   6   2   7       23.36       26.00      4.72 o 
   7   2   7      224.84      210.70      7.71 o 
   8   2   7       20.91       17.49      6.04 o 
   9   2   7        0.65        0.93      6.58 o 
 -10   3   7        3.78        3.31      8.16 o 
  -9   3   7      170.71      190.19     11.84 o 
  -8   3   7      548.26      553.33     13.57 o 
  -7   3   7      533.17      523.62     12.80 o 
  -6   3   7      280.27      272.71     10.68 o 
  -5   3   7      452.03      463.12      9.10 o 
  -4   3   7     1322.61     1370.05     16.77 o 
  -3   3   7      825.27      817.01     11.65 o 
  -2   3   7      267.62      247.51      4.55 o 
  -1   3   7     1398.57     1423.60     15.75 o 
   0   3   7      238.09      225.75      5.50 o 
   1   3   7     1646.48     1646.42     21.55 o 
   2   3   7      613.89      593.51     10.03 o 
   3   3   7     1612.34     1567.42     25.69 o 
   4   3   7      186.60      201.71      5.87 o 
   5   3   7      123.17      125.64      5.92 o 
   6   3   7      505.75      479.46     10.66 o 
   7   3   7      441.51      407.16     21.41 o 
   8   3   7      786.90      724.77     22.58 o 
   9   3   7      296.51      301.88     14.13 o 
  -9   4   7       10.51        9.61      7.35 o 
  -8   4   7      265.03      272.76     10.36 o 
  -7   4   7       41.21       47.94      5.28 o 
  -6   4   7        9.38        6.52      4.17 o 
  -5   4   7      267.24      249.12      6.65 o 
  -4   4   7       20.59       19.35      3.52 o 
  -3   4   7      611.00      623.17     10.11 o 
  -2   4   7       80.52       69.16      3.40 o 
  -1   4   7     1928.30     1892.92     24.60 o 
   0   4   7       40.18       51.36      3.41 o 
   1   4   7     1137.79     1139.61     16.23 o 
   2   4   7      137.75      119.70      5.29 o 
   3   4   7      232.65      205.18      5.48 o 
   4   4   7      293.87      283.82      7.15 o 
   5   4   7      449.16      403.69     11.54 o 
   6   4   7       13.97       15.32      5.24 o 
   7   4   7      143.35      154.77     10.51 o 
   8   4   7       14.13        9.88      7.39 o 
   9   4   7       10.26        1.59      8.01 o 
  -9   5   7       62.66       62.36     10.66 o 
  -8   5   7      249.33      262.44     12.62 o 
  -7   5   7      319.08      300.84      8.28 o 
  -6   5   7      553.01      553.62     10.69 o 
  -5   5   7     1004.88      974.12     14.78 o 
  -4   5   7      275.86      298.27      8.37 o 
  -3   5   7      886.91      896.10     13.30 o 
  -2   5   7      827.55      817.34     13.23 o 
  -1   5   7     1642.32     1618.05     21.54 o 
   0   5   7      185.93      198.26      5.63 o 
   1   5   7       64.03       72.57      4.16 o 
   2   5   7      343.77      329.75      7.57 o 
   3   5   7      233.03      221.09      6.05 o 
   4   5   7      198.71      180.01      5.84 o 
   5   5   7      463.65      476.55     13.57 o 
   6   5   7      763.62      729.21     16.24 o 
   7   5   7      257.92      265.21     10.66 o 
   8   5   7       21.35        6.43      7.88 o 
  -8   6   7        0.08        0.52      7.88 o 
  -7   6   7       96.16       88.15      8.74 o 
  -6   6   7       92.80       86.75      6.17 o 
  -5   6   7      657.92      614.24     15.02 o 
  -4   6   7       92.00      101.51      6.23 o 
  -3   6   7      216.97      220.97      9.03 o 
  -2   6   7       26.62       22.66      3.94 o 
  -1   6   7      274.09      281.89      6.70 o 
   0   6   7      202.48      196.00      6.17 o 
   1   6   7      414.99      421.98      8.41 o 
   2   6   7       12.76        9.00      4.11 o 
   3   6   7      210.18      213.34      6.30 o 
   4   6   7       38.37       35.20      4.76 o 
   5   6   7      168.72      167.70      7.18 o 
   6   6   7       14.06       13.58      5.94 o 
   7   6   7       43.06       41.80      7.18 o 
   8   6   7        0.65       -1.31      8.07 o 
  -7   7   7       61.67       62.60      7.71 o 
  -6   7   7      492.81      468.00     18.04 o 
  -5   7   7      102.37      115.72      7.34 o 
  -4   7   7      448.50      405.79     10.58 o 
  -3   7   7      138.28      146.92      9.51 o 
  -2   7   7      855.93      857.46     19.14 o 
  -1   7   7      325.33      348.79      8.50 o 
   0   7   7      126.69      122.22      7.38 o 
   1   7   7      287.00      308.67      8.10 o 
   2   7   7     1006.08     1022.11     15.10 o 
   3   7   7      562.02      579.01     11.60 o 
   4   7   7       70.48       69.81      5.64 o 
   5   7   7       24.66       24.08      5.54 o 
   6   7   7      716.77      723.74     17.75 o 
   7   7   7      118.84      112.12      8.76 o 
  -6   8   7        4.93        3.55      7.22 o 
  -5   8   7       17.95       15.63      6.91 o 
  -4   8   7       45.34       33.45      6.70 o 
  -3   8   7       56.21       48.79      6.20 o 
  -2   8   7       70.63       75.03      6.13 o 
  -1   8   7      224.82      215.17     11.08 o 
   0   8   7        4.75        2.20      5.00 o 
   1   8   7        3.30        2.18      4.99 o 
   2   8   7        9.45       13.83      5.04 o 
   3   8   7        6.61        5.69      5.59 o 
   4   8   7       39.33       46.64      6.00 o 
   5   8   7       14.76       16.03      6.03 o 
   6   8   7      165.59      164.50      8.90 o 
  -5   9   7      503.31      509.22     13.46 o 
  -4   9   7       56.78       39.87      7.65 o 
  -3   9   7        3.32        2.59      6.50 o 
  -2   9   7      321.58      332.47     10.61 o 
  -1   9   7      486.90      495.00     18.28 o 
   0   9   7      117.76      106.36      7.14 o 
   1   9   7      150.06      149.02      7.74 o 
   2   9   7      684.18      713.26     19.06 o 
   3   9   7      218.06      237.85     13.00 o 
   4   9   7       14.59       21.43      6.57 o 
   5   9   7      214.18      238.65     13.17 o 
  -3  10   7        6.72        1.72      7.89 o 
  -2  10   7        0.15        0.37      7.07 o 
  -1  10   7        0.69       -2.52      6.27 o 
   0  10   7        0.14        6.40      6.52 o 
   1  10   7       34.81       40.00      7.21 o 
   2  10   7        5.25        7.90      7.02 o 
  -9   0   8       57.31       59.42     14.08 o 
  -8   0   8       46.68       49.59     10.21 o 
  -7   0   8      238.50      252.50     13.02 o 
  -6   0   8     1805.46     1871.14     33.90 o 
  -5   0   8      588.06      615.88     14.65 o 
  -4   0   8      146.68      170.00      8.99 o 
  -3   0   8      306.64      330.36      9.40 o 
  -2   0   8     1854.72     1919.39     49.93 o 
  -1   0   8      190.62      194.33     12.63 o 
   0   0   8       24.86       26.67      5.49 o 
   1   0   8      714.84      714.09     17.74 o 
   2   0   8     2992.76     2933.26     89.26 o 
   3   0   8      196.47      227.50     15.24 o 
   4   0   8        6.06        9.25      9.98 o 
   5   0   8      567.57      557.78     26.96 o 
   6   0   8     2577.13     2609.65     83.65 o 
   7   0   8      626.58      625.24     21.25 o 
   8   0   8      236.50      248.79     14.66 o 
   9   0   8      198.20      227.11     50.65 o 
  -9   1   8        6.94        3.87      7.55 o 
  -8   1   8        0.10        3.56      6.56 o 
  -7   1   8      162.48      161.11      8.07 o 
  -6   1   8      140.61      142.85      5.79 o 
  -5   1   8        0.56       -1.46      3.99 o 
  -4   1   8        1.05        0.91      3.61 o 
  -3   1   8       28.01       25.77      3.27 o 
  -2   1   8       14.93       14.15      3.63 o 
  -1   1   8      621.14      617.48     11.45 o 
   0   1   8        0.55       -0.18      3.08 o 
   1   1   8       20.07       19.40      3.98 o 
   2   1   8       11.27       15.81      5.07 o 
   3   1   8      265.17      269.54     11.93 o 
   4   1   8        5.20        7.72      6.79 o 
   5   1   8      246.37      241.83     12.68 o 
   6   1   8        8.97       11.87      6.64 o 
   7   1   8       13.23       18.91      7.16 o 
   8   1   8       86.76      109.58      8.64 o 
   9   1   8        0.79       -2.07      7.84 o 
  -9   2   8      692.56      696.23     16.66 o 
  -8   2   8      336.77      300.62     13.88 o 
  -7   2   8      431.45      420.63     17.90 o 
  -6   2   8      739.58      726.84     13.25 o 
  -5   2   8       71.55       68.86      5.05 o 
  -4   2   8       46.26       56.88      3.41 o 
  -3   2   8      183.27      182.65      8.69 o 
  -2   2   8     2898.58     2908.85     41.99 o 
  -1   2   8      755.49      795.81     12.62 o 
   0   2   8      122.88      144.05      6.74 o 
   1   2   8      795.17      791.80     17.06 o 
   2   2   8     2370.67     2345.68     29.88 o 
   3   2   8     2130.11     2137.12     30.23 o 
   4   2   8       12.89       20.59      4.49 o 
   5   2   8      707.71      735.89     13.80 o 
   6   2   8     1177.11     1187.21     19.50 o 
   7   2   8       75.08       64.21      7.47 o 
   8   2   8       89.37       95.68      8.59 o 
   9   2   8      152.61      155.30     11.00 o 
  -9   3   8      151.91      151.83      9.92 o 
  -8   3   8        1.87        4.85      6.81 o 
  -7   3   8       83.20       82.12      7.04 o 
  -6   3   8      299.05      271.44      8.06 o 
  -5   3   8      234.73      237.67      5.48 o 
  -4   3   8       19.07       18.29      3.51 o 
  -3   3   8      365.98      378.10      6.52 o 
  -2   3   8       98.40      101.62      4.47 o 
  -1   3   8       41.92       41.30      4.22 o 
   0   3   8        5.90        4.76      3.61 o 
   1   3   8      197.11      200.75      5.80 o 
   2   3   8       98.36      101.28      4.89 o 
   3   3   8      575.36      619.14     12.09 o 
   4   3   8      105.22      115.98      6.10 o 
   5   3   8       66.41       72.72      5.27 o 
   6   3   8       80.26       80.57      6.38 o 
   7   3   8      394.58      419.44     12.70 o 
   8   3   8      172.36      171.67     10.00 o 
   9   3   8      327.54      337.12     15.29 o 
  -9   4   8      190.27      180.77     10.46 o 
  -8   4   8      128.65      114.70      8.63 o 
  -7   4   8       74.03       73.43      7.71 o 
  -6   4   8      262.65      256.31      8.28 o 
  -5   4   8      921.55      905.17     13.22 o 
  -4   4   8      539.31      531.44      8.66 o 
  -3   4   8      527.84      548.41      8.52 o 
  -2   4   8     1396.36     1393.74     20.97 o 
  -1   4   8     1772.58     1744.66     25.52 o 
   0   4   8      120.99      122.79      5.64 o 
   1   4   8      432.97      410.11      8.50 o 
   2   4   8      477.64      476.99      9.58 o 
   3   4   8      591.24      563.02     11.73 o 
   4   4   8       11.69       10.11      4.94 o 
   5   4   8      400.36      419.63     10.36 o 
   6   4   8      441.78      438.98     12.54 o 
   7   4   8      306.14      291.32     11.95 o 
   8   4   8       91.86       88.63      9.35 o 
  -8   5   8        2.32        4.04      7.86 o 
  -7   5   8      109.84      106.65      8.07 o 
  -6   5   8       42.35       42.91      5.25 o 
  -5   5   8       13.55       12.81      4.70 o 
  -4   5   8        0.63        1.90      4.23 o 
  -3   5   8      277.76      285.29      7.46 o 
  -2   5   8       36.81       33.31      4.66 o 
  -1   5   8       53.81       67.61      5.30 o 
   0   5   8      118.79      105.31      5.98 o 
   1   5   8      133.21      138.22      5.79 o 
   2   5   8       20.76       19.56      4.46 o 
   3   5   8       14.01       17.12      5.52 o 
   4   5   8      118.58      120.89      6.30 o 
   5   5   8       79.68       76.59      6.82 o 
   6   5   8        6.68        2.67      5.96 o 
   7   5   8      109.60      100.08     10.43 o 
   8   5   8       79.41       74.00      9.80 o 
  -7   6   8      131.71      137.04      8.19 o 
  -6   6   8       72.54       57.97      6.17 o 
  -5   6   8      341.76      330.45     10.68 o 
  -4   6   8      913.58      922.71     18.07 o 
  -3   6   8      169.46      178.04      7.77 o 
  -2   6   8       44.36       34.66      5.50 o 
  -1   6   8      452.09      440.72     12.97 o 
   0   6   8     1408.43     1361.42     21.72 o 
   1   6   8      552.87      559.58     12.22 o 
   2   6   8      276.90      267.27      7.78 o 
   3   6   8      429.53      437.41      9.93 o 
   4   6   8      505.07      503.98     11.02 o 
   5   6   8       49.36       58.60      5.84 o 
   6   6   8       43.52       26.10      6.77 o 
   7   6   8      187.22      207.98     13.06 o 
  -7   7   8       16.52       10.07      6.80 o 
  -6   7   8       16.97       17.70      7.36 o 
  -5   7   8       47.76       58.17      7.16 o 
  -4   7   8      221.45      194.68      8.52 o 
  -3   7   8       13.55       10.56      5.50 o 
  -2   7   8       87.97       86.84      6.94 o 
  -1   7   8       34.67       28.20      5.87 o 
   0   7   8       27.37       17.53      5.82 o 
   1   7   8      268.61      273.16     10.82 o 
   2   7   8       22.44       22.73      5.37 o 
   3   7   8       22.79       23.72      5.84 o 
   4   7   8        0.32        3.73      5.87 o 
   5   7   8       36.27       36.70      6.36 o 
   6   7   8       12.82       13.09      7.18 o 
  -5   8   8       36.93       21.04      7.48 o 
  -4   8   8      893.83      872.65     19.45 o 
  -3   8   8      126.94      135.60      7.56 o 
  -2   8   8      152.61      155.52      9.49 o 
  -1   8   8      295.71      272.39     10.74 o 
   0   8   8      677.27      682.37     14.89 o 
   1   8   8       54.41       60.22      7.18 o 
   2   8   8       13.62       16.12      7.41 o 
   3   8   8      321.86      319.25     10.65 o 
   4   8   8      802.15      856.19     30.37 o 
   5   8   8      180.35      176.68      9.39 o 
  -4   9   8       44.02       36.69      8.15 o 
  -3   9   8        1.09        2.51      7.15 o 
  -2   9   8       38.51       27.75      7.30 o 
  -1   9   8       51.72       34.10      8.62 o 
   0   9   8      112.91      119.49     10.86 o 
   1   9   8        4.47        5.07      7.27 o 
   2   9   8       20.05       19.91      8.27 o 
   3   9   8        3.31        2.24      8.52 o 
  -9   1   9      378.71      403.99     13.65 o 
  -8   1   9      762.36      783.55     17.50 o 
  -7   1   9      497.97      520.24     16.59 o 
  -6   1   9       21.15       25.51      5.09 o 
  -5   1   9      486.36      528.38     18.84 o 
  -4   1   9     1138.31     1123.26     21.78 o 
  -3   1   9      514.50      534.00     11.31 o 
  -2   1   9      239.50      251.73      8.73 o 
  -1   1   9      274.47      301.18      9.11 o 
   0   1   9     1055.62     1005.03     32.46 o 
   1   1   9      148.02      148.53      7.28 o 
   2   1   9      133.33      135.39      7.25 o 
   3   1   9      637.76      671.10     24.74 o 
   4   1   9      815.39      846.12     52.37 o 
   5   1   9      292.84      286.02     14.26 o 
   6   1   9       69.04       65.36      8.64 o 
   7   1   9     1003.95     1064.28     30.81 o 
   8   1   9      708.01      673.40     19.88 o 
  -8   2   9       31.68       16.94      7.74 o 
  -7   2   9      106.43      106.21      8.19 o 
  -6   2   9      101.96      102.69      6.67 o 
  -5   2   9       56.12       58.41      6.59 o 
  -4   2   9       10.14        3.97      4.79 o 
  -3   2   9        3.83        0.36      5.20 o 
  -2   2   9      733.77      717.17     21.12 o 
  -1   2   9        0.96       -1.12      6.18 o 
   0   2   9       83.46       86.43      5.84 o 
   1   2   9      278.46      268.38      7.52 o 
   2   2   9      144.44      117.08      6.00 o 
   3   2   9       45.16       39.36      5.56 o 
   4   2   9       51.92       44.89      5.74 o 
   5   2   9      191.18      206.66      9.06 o 
   6   2   9        5.22        5.82      6.65 o 
   7   2   9        0.56       -2.60      7.97 o 
   8   2   9       25.93       25.49      9.60 o 
  -8   3   9      185.29      218.42     10.93 o 
  -7   3   9      193.08      184.16      9.45 o 
  -6   3   9      201.95      193.21      8.05 o 
  -5   3   9      457.33      491.04     10.73 o 
  -4   3   9      518.87      519.57     10.93 o 
  -3   3   9       69.82       77.11      4.92 o 
  -2   3   9      815.04      803.85     18.30 o 
  -1   3   9      363.78      370.69     11.47 o 
   0   3   9      417.30      431.92     10.80 o 
   1   3   9      636.24      639.50     11.34 o 
   2   3   9      659.00      676.81     11.96 o 
   3   3   9      976.66      955.12     15.26 o 
   4   3   9      110.97      138.93      7.07 o 
   5   3   9      444.02      442.05     12.44 o 
   6   3   9       68.19       88.70      8.02 o 
   7   3   9      298.35      270.41     11.45 o 
   8   3   9      360.26      361.14     16.08 o 
  -8   4   9       10.97        9.48      8.18 o 
  -7   4   9       46.14       51.96      8.04 o 
  -6   4   9      314.94      280.04      9.04 o 
  -5   4   9      134.17      134.00      6.35 o 
  -4   4   9       56.29       67.51      6.18 o 
  -3   4   9      377.12      370.40      9.45 o 
  -2   4   9       39.32       39.04      5.96 o 
  -1   4   9     1157.44     1113.89     20.44 o 
   0   4   9       12.38        9.41      5.25 o 
   1   4   9       87.22      101.68      5.65 o 
   2   4   9       13.67       11.63      4.58 o 
   3   4   9      169.97      154.34      6.63 o 
   4   4   9       68.11       64.63      6.62 o 
   5   4   9      240.35      228.68      9.84 o 
   6   4   9       84.93       91.60     10.19 o 
   7   4   9       50.11       46.76      8.71 o 
  -7   5   9       42.14       45.72      7.40 o 
  -6   5   9      103.34      110.99      6.12 o 
  -5   5   9      202.05      199.53      9.94 o 
  -4   5   9       64.52       66.45      9.38 o 
  -3   5   9      620.61      591.34     14.35 o 
  -2   5   9      905.70      944.68     18.68 o 
  -1   5   9      325.31      340.78     15.02 o 
   0   5   9      421.40      445.77     11.84 o 
   1   5   9      757.45      734.31     15.97 o 
   2   5   9     1009.91      996.80     26.44 o 
   3   5   9       49.97       57.47      5.90 o 
   4   5   9      104.35      105.01      6.77 o 
   5   5   9      600.94      580.10     15.57 o 
   6   5   9      228.42      222.37     10.83 o 
   7   5   9       95.28       96.41     10.01 o 
  -6   6   9        6.55        3.68      5.73 o 
  -5   6   9       50.84       53.78      7.27 o 
  -4   6   9        6.29        7.76      6.37 o 
  -3   6   9       18.27       22.93      6.27 o 
  -2   6   9       40.30       37.60      7.18 o 
  -1   6   9       75.40       80.86      6.66 o 
   0   6   9      128.86      121.23      7.25 o 
   1   6   9      152.89      141.39      8.54 o 
   2   6   9        3.42        3.09      5.49 o 
   3   6   9      805.73      804.34     14.79 o 
   4   6   9       10.45       14.20      6.35 o 
   5   6   9       39.84       41.93      7.19 o 
   6   6   9       13.29       16.57      8.34 o 
  -5   7   9       34.42       31.11      7.73 o 
  -4   7   9       13.97        6.64      7.15 o 
  -3   7   9      265.67      270.44     11.08 o 
  -2   7   9      849.44      821.50     24.07 o 
  -1   7   9       53.85       45.83      7.65 o 
   0   7   9       66.60       68.66      7.11 o 
   1   7   9      540.60      537.09     14.57 o 
   2   7   9      450.29      440.28     20.45 o 
   3   7   9      160.52      172.32      8.34 o 
   4   7   9      208.36      204.18      8.89 o 
   5   7   9      553.46      564.67     16.82 o 
  -4   8   9       18.38       14.22      8.10 o 
  -3   8   9       36.63       32.62      7.62 o 
  -2   8   9       13.07        7.68      8.14 o 
  -1   8   9        0.33       -0.65      7.78 o 
   0   8   9        0.19       -0.78      7.09 o 
   1   8   9       32.16       27.52      8.28 o 
   2   8   9        0.05        4.22      8.09 o 
   3   8   9       44.93       53.35      8.66 o 
  -8   0  10        2.17       -4.23     14.69 o 
  -7   0  10      574.60      552.78     26.70 o 
  -6   0  10      372.23      388.08     16.34 o 
  -5   0  10      226.76      220.34     12.17 o 
  -4   0  10       83.93       75.43      8.93 o 
  -3   0  10     3547.02     3564.10     96.51 o 
  -2   0  10      669.57      674.40     25.72 o 
  -1   0  10       24.41       29.06      7.10 o 
   0   0  10      134.10      120.53     13.79 o 
   1   0  10     2024.66     1967.70     64.28 o 
   2   0  10     1430.79     1374.16     48.89 o 
   3   0  10      119.02      109.87     15.40 o 
   4   0  10        4.54        4.55     13.15 o 
   5   0  10      283.76      293.71     21.82 o 
   6   0  10      142.15      133.72     19.92 o 
   7   0  10      382.47      358.75     26.58 o 
  -8   1  10        7.07        3.52     10.39 o 
  -7   1  10       82.81       78.83     11.04 o 
  -6   1  10        0.89        0.62      6.31 o 
  -5   1  10       20.84       12.86      6.78 o 
  -4   1  10        0.57       -5.10      6.19 o 
  -3   1  10       51.25       44.47      6.46 o 
  -2   1  10      142.98      141.34      6.72 o 
  -1   1  10       48.67       33.33     12.28 o 
   0   1  10       75.96       90.22      9.35 o 
   1   1  10        5.57        7.26      7.92 o 
   2   1  10        8.05       14.37      8.54 o 
   3   1  10       73.13       87.41     16.58 o 
   4   1  10        4.00        9.20      9.52 o 
   5   1  10        3.67        5.28     10.24 o 
   6   1  10       56.38       73.04     12.66 o 
   7   1  10        0.08       13.44     12.45 o 
  -7   2  10      710.49      717.13     22.57 o 
  -6   2  10      638.89      644.26     17.07 o 
  -5   2  10       91.60       95.93      8.74 o 
  -4   2  10       18.87       14.43      6.41 o 
  -3   2  10      753.57      777.36     15.27 o 
  -2   2  10     1279.20     1247.54     31.75 o 
  -1   2  10       14.72        6.94      7.63 o 
   0   2  10       75.13       94.71      7.89 o 
   1   2  10      628.03      644.35     17.36 o 
   2   2  10      675.92      649.71     17.40 o 
   3   2  10       43.39       49.80      6.09 o 
   4   2  10      265.70      267.46     12.03 o 
   5   2  10     1183.33     1198.06     26.68 o 
   6   2  10      457.67      457.44     18.08 o 
   7   2  10       62.64       68.77     12.75 o 
  -7   3  10       24.09       16.72      9.96 o 
  -6   3  10       10.89       16.27      7.65 o 
  -5   3  10      221.24      234.05     10.53 o 
  -4   3  10       42.72       35.87      8.85 o 
  -3   3  10       58.98       64.78      9.83 o 
  -2   3  10        3.75        3.13      8.27 o 
  -1   3  10       20.62       14.74      8.22 o 
   0   3  10      344.72      331.94     20.85 o 
   1   3  10      228.40      235.16      8.23 o 
   2   3  10       22.25       22.83      5.63 o 
   3   3  10       10.14       12.19      5.27 o 
   4   3  10      154.74      156.52      8.18 o 
   5   3  10        0.08        3.60      7.34 o 
   6   3  10      214.43      252.34     15.23 o 
   7   3  10       94.74       85.77     11.35 o 
  -7   4  10       21.56       24.37     10.50 o 
  -6   4  10      120.55      117.33     11.26 o 
  -5   4  10      131.81      127.53     23.44 o 
  -4   4  10       85.12       70.20     15.91 o 
  -3   4  10      304.17      316.50     12.41 o 
  -2   4  10      689.21      669.04     37.74 o 
  -1   4  10      186.50      215.65     10.43 o 
   0   4  10      378.40      378.67     15.31 o 
   1   4  10      399.63      417.33     12.27 o 
   2   4  10     1117.32     1161.63     18.26 o 
   3   4  10      132.82      132.76      7.16 o 
   4   4  10      201.70      211.14      9.15 o 
   5   4  10      214.80      222.65      9.77 o 
   6   4  10      264.14      268.99     13.99 o 
  -6   5  10       62.00       68.03     11.45 o 
  -5   5  10       52.75       63.09      8.18 o 
  -4   5  10      166.34      149.70     10.76 o 
  -3   5  10      233.00      245.45     17.85 o 
  -2   5  10       24.68       28.76      7.15 o 
  -1   5  10       33.59       35.34      7.15 o 
   0   5  10       24.99       27.45      7.02 o 
   1   5  10        0.34        2.21      6.81 o 
   2   5  10      201.24      193.86     10.65 o 
   3   5  10       57.29       62.80      6.82 o 
   4   5  10       55.79       50.78      7.17 o 
   5   5  10        6.24        4.36      7.03 o 
  -5   6  10      328.34      326.84     16.21 o 
  -4   6  10      136.79      132.42      8.69 o 
  -3   6  10      143.51      147.67      9.70 o 
  -2   6  10        5.22        1.56      7.38 o 
  -1   6  10      136.93      124.84     10.49 o 
   0   6  10      418.38      433.17     13.26 o 
   1   6  10      219.49      208.39     10.15 o 
   2   6  10      348.98      334.35     20.35 o 
   3   6  10      475.19      485.56     11.85 o 
   4   6  10      649.39      670.29     16.10 o 
  -4   7  10       24.67       26.98      8.42 o 
  -3   7  10        0.59       -3.37      8.47 o 
  -2   7  10        5.33        0.24      7.94 o 
  -1   7  10       59.62       59.47     14.37 o 
   0   7  10       48.55       45.26      8.73 o 
   1   7  10        0.83       -2.95      8.00 o 
   2   7  10        4.71        8.86      8.51 o 
   3   7  10       11.06       11.11      8.19 o 
  -6   1  11       13.97       11.86      8.75 o 
  -5   1  11      299.35      314.79     15.22 o 
  -4   1  11      388.02      421.06     32.40 o 
  -3   1  11      748.30      748.87     22.66 o 
  -2   1  11       60.03       54.85     16.20 o 
  -1   1  11      933.20      898.23     25.85 o 
   0   1  11      558.22      571.49     29.23 o 
   1   1  11      195.40      183.92     25.70 o 
   2   1  11      134.45      132.82     15.59 o 
   3   1  11      513.34      506.57     59.34 o 
   4   1  11      423.12      422.43     15.41 o 
   5   1  11        6.54        1.67      9.26 o 
   6   1  11      111.73      126.90     18.17 o 
  -6   2  11        0.83        2.51      8.53 o 
  -5   2  11        0.33        3.54      7.85 o 
  -4   2  11      287.23      269.61     17.68 o 
  -3   2  11        4.35        0.80      8.26 o 
  -2   2  11      334.49      336.27     15.72 o 
  -1   2  11        0.41       -0.12      8.86 o 
   0   2  11      101.54      108.62     15.73 o 
   1   2  11       10.36        7.96      7.91 o 
   2   2  11      351.95      359.91     13.49 o 
   3   2  11       35.19       44.69      8.79 o 
   4   2  11       10.44       14.80      9.10 o 
   5   2  11        4.21       13.66      9.84 o 
   6   2  11        0.78       11.70     10.39 o 
  -6   3  11      223.85      244.34     15.26 o 
  -5   3  11      363.66      337.14     17.66 o 
  -4   3  11      574.60      564.76     19.82 o 
  -3   3  11       53.56       61.74     14.66 o 
  -2   3  11       77.73       71.89     11.28 o 
  -1   3  11      169.44      181.28     13.17 o 
   0   3  11      451.84      482.25     20.98 o 
   1   3  11      228.75      213.61     25.30 o 
   2   3  11      338.20      391.57     14.46 o 
   3   3  11      298.05      293.31     17.03 o 
   4   3  11      317.05      309.51     17.12 o 
   5   3  11       49.72       47.95      9.49 o 
  -5   4  11        3.12        2.99     10.13 o 
  -4   4  11       77.14       82.56     11.80 o 
  -3   4  11       45.83       44.60     11.15 o 
  -2   4  11       30.41       45.71     11.12 o 
  -1   4  11       59.67       71.88     11.57 o 
   0   4  11       56.86       61.96     11.45 o 
   1   4  11        7.41        5.06      9.91 o 
   2   4  11      323.76      307.44     14.83 o 
   3   4  11       44.20       38.93      6.92 o 
   4   4  11      177.45      168.97      9.78 o 
   5   4  11       45.56       64.96     12.03 o 
  -4   5  11       47.87       64.95     10.70 o 
  -3   5  11      602.94      536.62     21.29 o 
  -2   5  11       94.75      110.05     14.26 o 
  -1   5  11       61.97       81.33     17.22 o 
   0   5  11      165.47      167.72     24.69 o 
   1   5  11      235.13      224.29     10.70 o 
   2   5  11      314.75      330.46     11.23 o 
   3   5  11       60.13       69.18      8.75 o 
   4   5  11      628.34      649.46     16.03 o 
  -3   6  11        4.06        1.78     10.06 o 
  -2   6  11      227.35      205.11     15.65 o 
  -1   6  11       36.17       39.32     10.04 o 
   0   6  11       29.41       29.40      8.95 o 
   1   6  11      391.41      412.76     16.52 o 
   2   6  11       70.83       69.62      9.44 o 
  -5   0  12       58.71       51.83     12.57 o 
  -4   0  12      251.85      253.25     27.81 o 
  -3   0  12     1405.96     1414.58     53.35 o 
   1   0  12     1813.02     1847.39     64.51 o 
   2   0  12      285.51      308.92     24.58 o 
   3   0  12      138.38      163.44     21.55 o 
   4   0  12      350.91      331.07     26.89 o 
  -5   1  12       19.47       10.79      7.83 o 
  -4   1  12       72.87       60.71     11.33 o 
  -3   1  12        1.76        3.06      9.54 o 
  -2   1  12        5.28        2.31      9.67 o 
  -1   1  12       19.74       17.29     14.88 o 
   0   1  12       59.94       54.06     14.37 o 
   1   1  12        0.05        1.33      8.82 o 
   2   1  12       19.90       22.17      9.36 o 
   3   1  12       14.80       17.55      9.75 o 
   4   1  12        1.34        4.69     10.31 o 
  -4   2  12      524.19      561.14     26.07 o 
  -3   2  12      405.90      446.24     18.07 o 
  -2   2  12      114.65      108.40     11.34 o 
  -1   2  12       51.31       40.61     11.44 o 
   0   2  12      336.44      299.83     16.47 o 
   1   2  12      736.25      765.97     25.93 o 
   2   2  12       36.56       36.94     10.25 o 
   3   2  12       35.19       63.05     10.57 o 
   4   2  12      134.92      131.67     15.58 o 
  -4   3  12       13.97       28.78     10.85 o 
  -3   3  12        1.60        1.06     10.42 o 
  -2   3  12      202.77      221.85     15.46 o 
  -1   3  12        7.86        7.88     11.06 o 
   0   3  12        0.53        0.41     10.87 o 
   1   3  12        7.28       -0.43     11.26 o 
   2   3  12        0.06       -4.06     11.62 o 
   3   3  12       98.60      105.64     18.07 o 
  -3   4  12      141.62      112.44     19.85 o 
  -2   4  12      161.82      160.18     21.09 o 
  -1   4  12      220.31      205.46     27.91 o 
   0   4  12      107.46      101.52     13.77 o 
   1   4  12      132.17      138.63     15.00 o 
   2   4  12      261.17      244.90     16.97 o 
  -1   1  13      417.18      406.65     27.41 o 
   0   1  13      192.21      209.55     22.10 o 
                                                 
